# Supplementary material for: Widely Targeted Metabolomics Profiling Reveals the Effect of Powdery Mildew on Wine Grape Varieties with Different Levels of Tolerance to the Disease
Source: Foods. 2022 Aug 15;11(16):2461. doi: 10.3390/foods11162461 (PMC9407376; doi:10.3390/foods11162461)
Supplement: Supplementary file 1 [file foods-11-02461-s001.zip › Table S1.xls]

## Sheet: Table S1
Table S1. the information of all detected metabolites
Index	Q1 (Da)	Q3 (Da)	Molecular Weight (Da)	Formula	Ionization model	Compounds	Class I	Class II	CAS	Level	GP6-In-A	GP6-In-B	GP6-In-C	GP6-He-A	GP6-He-B	GP6-He-C	Mar-In-A	Mar-In-B	Mar-In-C	Mar-He-A	Mar-He-B	Mar-He-C	mix01	mix02	mix03	cpd_ID	kegg_map
pme3200	74	57	73.064	C2H7N3	[M+H]+	1-methylguanidine	Nucleotides and derivatives	Nucleotides and derivatives	471-29-4	B	83992	76071	76452	85768	90538	103470	24867	23734	32054	20345	34478	30428	47411	45636	35181	C02294	--
pmb0782	86.1	69.2	85.089	C5H11N	[M+H]+	Piperidine	Alkaloids	Alkaloids	110-89-4	B	11287000	18098000	24530000	17001000	20090000	17094000	19947000	18997000	20090000	11478000	13116000	14634000	18138000	17651000	19060000	C01746	ko00960
pme2292	89.11	72.08	88.1	C4H12N2	[M+H]+	Putrescine	Alkaloids	Phenolamine	110-60-1	B	594170	524650	583870	559290	566200	460690	812800	900780	869930	666570	734300	807680	790250	783990	746250	C00134	ko00330,ko00472,ko00480,ko00960,ko01100,ko01110,ko02010
pme1987	88.05	71	89.048	C3H7NO2	[M-H]-	L-Alanine	Amino acids and derivatives	Amino acids and derivatives	56-41-7	B	3284.4	2758.7	5555.9	3019.4	3837.9	5243.2	1516.5	1925.7	1380.3	2197.6	2222.5	1658.6	3295.5	3328.2	1665.7	C00041	ko00250,ko00270,ko00430,ko00450,ko00710,ko00970,ko00998,ko01100,ko01110,ko01200,ko01230,ko02010,ko04122
ML10198895	88.04	88.04	89.048	C3H7NO2	[M-H]-	N-Methylglycine	Amino acids and derivatives	Amino acids and derivatives	107-97-1	B	11442	9847.6	9591.8	6544.8	9012	12519	7392.2	9109.5	7198.4	3909.2	2364.6	11248	10258	9664.2	10559	C00213	ko00260,ko00330,ko01100
Lmgn000188	89.02	59.01	90.032	C3H6O3	[M-H]-	D-Lactic Acid	Organic acids	Organic acids	10326-41-7	B	37005	9379.3	15738	16475	26646	18777	42541	33846	21984	53431	51617	34490	20516	23996	26599	C00256	ko00620,ko01100
Zmyn000268	89.02	71.02	90.032	C3H6O3	[M-H]-	2,3-Dihydroxypropanal	Others	Saccharides and Alcohols	56-82-6	B	21318	13697	18616	28781	19132	14601	24808	21313	18313	16309	25405	13708	19948	30897	25443	C02154	--
Lmqp000873	101.02	55.02	100.018	C4H4O3	[M+H]+	Succinic anhydride	Organic acids	Organic acids	108-30-5	B	104950	95348	119320	62194	89409	76655	290830	209720	308600	218250	228070	215100	206060	182500	165310	C19524	--
mws4052	102.05	56.05	101.048	C4H7NO2	[M+H]+	1-Aminocyclopropane-1-carboxylic acid	Organic acids	Organic acids	22059-21-8	B	1181100	1275700	1365400	1393800	1393000	1541200	402630	361020	422510	314330	427130	374470	755770	625580	630620	C01234	ko00270,ko01100,ko01110
Lmgn000219	101.02	55.02	102.032	C4H6O3	[M-H]-	Succinic semialdehyde	Organic acids	Organic acids	692-29-5	B	83534	37383	32658	54998	35357	50967	77678	78707	72832	112660	84915	108590	76086	70016	60933	C00232	ko00250,ko00350,ko00650,ko00750,ko00760,ko01100,ko01200
pme3033	104.07	86	103.063	C4H9NO2	[M+H]+	N,N-Dimethylglycine	Amino acids and derivatives	Amino acids and derivatives	1118-68-9	B	3334000	4535600	2304000	3165300	4767200	4330300	888030	1067100	812660	2897100	2839600	2060700	2433500	2168100	2033400	C01026	ko00260,ko01100
pme3017	104.07	58	103.063	C4H9NO2	[M+H]+	2-Aminoisobutyric acid	Organic acids	Organic acids	62-57-7	B	1615300	2072800	3023700	1730700	2699100	1961300	1965400	2253700	2315600	1764500	1980000	1740900	2156500	2150500	2131700	C03665	--
pme3011	104.07	68.8	103.063	C4H9NO2	[M+H]+	γ-Aminobutyric acid	Organic acids	Organic acids	56-12-2	B	6049400	8187600	4304200	6002400	8782200	8149600	1472200	1985200	1384300	5274900	5643500	3920500	4530000	4170300	3858700	C00334	ko00250,ko00330,ko00410,ko00650,ko00760,ko01100
pmb0484	104.1	60.1	103.091	C5H13NO	[M+H]+	Choline	Alkaloids	Alkaloids	62-49-7	B	9176100	10442000	12650000	8742100	13060000	9817100	11001000	13839000	12832000	11216000	10104000	8983300	9858400	11881000	11539000	C00114	ko00260,ko00564,ko01100,ko02010
Lmbn000193	103	59.01	104.011	C3H4O4	[M-H]-	Tartronate semialdehyde*	Organic acids	Organic acids	2480-77-5	B	285110	68763	56394	97253	87151	90933	89074	71750	34992	136340	59971	44959	79799	66256	64703	C01146	ko00053,ko00630,ko01100
ML10172161	103	59.01	104.011	C3H4O4	[M-H]-	Hydroxypyruvic acid*	Organic acids	Organic acids	1113-60-6	B	161930	36385	40752	62911	35910	104320	47017	55309	32995	68146	62493	38311	58920	45070	51244	C00168	ko00260,ko00630,ko01100,ko01110,ko01200
mws0574	103.04	57.03	104.047	C4H8O3	[M-H]-	2-Hydroxyisobutyric acid*	Organic acids	Organic acids	594-61-6	A	25837	40377	40458	67612	66894	63415	20389	20850	21312	23261	23923	19953	34357	39867	33708	C21297	--
mws0206	103.04	57.03	104.047	C4H8O3	[M-H]-	2-Hydroxybutyric Acid*	Organic acids	Organic acids	3347-90-8	A	14883	29787	30745	45539	43565	54334	18481	18423	16470	20085	15003	12999	29296	25136	28593	C05984	ko00640
pme1975	103	59	104.06	C3H4O4	[M-H]-	Malonic acid	Organic acids	Organic acids	141-82-2	B	5878700	3344700	3375100	4544200	3248800	3453600	2467600	2702900	2197700	3160400	3328500	2303600	2383200	2967200	2935300	C00383	ko00061,ko00240,ko00410,ko01100,ko01212
pme0010	106	60	105.043	C3H7NO3	[M+H]+	L-Serine	Amino acids and derivatives	Amino acids and derivatives	56-45-1	B	9238100	9290600	6933700	8164700	6840300	8501700	1460800	1066900	2084900	1243100	1698800	2140600	2946400	2520600	1991900	C00065	ko00260,ko00261,ko00270,ko00460,ko00564,ko00600,ko00630,ko00920,ko00970,ko01100,ko01110,ko01200,ko01230,ko01240,ko02010
pme2433	106.09	88	105.079	C4H11NO2	[M+H]+	Diethanolamine	Alkaloids	Alkaloids	111-42-2	B	643720	784290	634750	526340	570510	720890	124500	133760	149420	115290	172820	149430	265370	227360	225890	C06772	ko00564
mws0255	112.05	95	111.043	C4H5N3O	[M+H]+	Cytosine	Nucleotides and derivatives	Nucleotides and derivatives	71-30-7	B	81778	131440	148170	95695	124110	105650	99030	87426	109670	138840	124100	111250	90874	99084	117880	C00380	ko00240,ko01100
pme2122	112.09	95	111.08	C5H9N3	[M+H]+	Histamine	Amino acids and derivatives	Amino acids and derivatives	51-45-6	B	181610	260650	402120	238210	298030	216370	226690	240610	210600	229080	234550	220080	209320	254620	236050	C00388	ko00340,ko01100,ko01110
pme0257	111.02	80	112.027	C4H4N2O2	[M-H]-	Uracil	Nucleotides and derivatives	Nucleotides and derivatives	66-22-8	B	265030	163730	77174	136580	194900	142880	78813	75996	82434	126130	148570	129480	181210	155330	134190	C00106	ko00240,ko00410,ko00770,ko01100
pme0006	116.07	70.1	115.063	C5H9NO2	[M+H]+	L-Proline	Amino acids and derivatives	Amino acids and derivatives	147-85-3	A	17800000	20711000	17716000	20189000	18842000	20580000	13669000	14847000	13330000	17250000	16725000	13710000	17619000	17248000	16470000	C00148	ko00330,ko00332,ko00970,ko01100,ko01110,ko01230,ko02010
mws0376	115	71	116.011	C4H4O4	[M-H]-	Fumaric acid	Organic acids	Organic acids	110-17-8	B	63344	68591	112970	100050	189620	91717	313440	274300	285380	189210	241080	239120	200280	216080	230930	C00122	ko00020,ko00190,ko00220,ko00250,ko00350,ko00360,ko00620,ko00650,ko00760,ko01100,ko01110,ko01200
mws0823	115.04	71	116.047	C5H8O3	[M-H]-	3-Methyl-2-Oxobutanoic acid	Organic acids	Organic acids	759-05-7	B	17376	20889	24624	23332	18246	22788	25819	23857	22993	29193	17735	34273	23929	19969	20684	C00141	ko00280,ko00290,ko00770,ko00966,ko01100,ko01110,ko01210,ko01230,ko01240
pmb1096	118.07	91	117.058	C8H7N	[M+H]+	Indole	Alkaloids	Plumerane	120-72-9	A	26089	40239	64556	37071	44662	53895	67744	58485	52619	38925	49788	36181	36541	57401	51329	C00463	ko00380,ko00400,ko00402,ko01100,ko01110
mws0256	118.09	72.1	117.079	C5H11NO2	[M+H]+	L-Valine	Amino acids and derivatives	Amino acids and derivatives	72-18-4	A	6982700	10767000	15887000	10493000	11513000	10209000	11169000	10685000	12560000	5577800	7360600	7687300	10878000	10312000	10363000	C00183	ko00280,ko00290,ko00311,ko00460,ko00770,ko00966,ko00970,ko01100,ko01110,ko01210,ko01230,ko01240,ko02010
pme0120	118.09	101	117.079	C5H11NO2	[M+H]+	5-Aminovaleric acid	Organic acids	Organic acids	660-88-8	B	30815	62390	40489	39115	64509	61673	18584	38868	25369	76600	52446	75232	47893	42712	35682	C00431	ko00310,ko00330,ko01100
pme1730	117	59	118.027	C4H6O4	[M-H]-	D-Erythronolactone	Organic acids	Organic acids	15667-21-7	B	32638	30137	33864	29633	25751	29037	37429	41361	33609	42892	56632	25635	26152	26033	36198	--	--
mws0470	117.02	73	118.027	C4H6O4	[M-H]-	Methylmalonic acid*	Organic acids	Organic acids	516-05-2	A	6355700	8630600	9133600	5954300	7820800	5687300	26003000	18678000	23502000	21041000	18229000	17063000	15174000	15092000	15608000	C02170	ko00240,ko00280,ko00640,ko01100
mws0192	117.02	73	118.027	C4H6O4	[M-H]-	Succinic acid*	Organic acids	Organic acids	110-15-6	A	6473200	8166600	9677400	6103100	7943200	5433500	26884000	18352000	24442000	21006000	18918000	16894000	15320000	15484000	16039000	C00042	ko00020,ko00190,ko00250,ko00310,ko00350,ko00360,ko00620,ko00630,ko00640,ko00650,ko00760,ko00920,ko01100,ko01110,ko01200
mws0147	117.06	59	118.063	C5H10O3	[M-H]-	β-Hydroxyisovaleric acid	Organic acids	Organic acids	625-08-1	B	30443	48211	52849	47312	61220	54751	90396	73515	69171	68861	84598	84592	61727	69765	78166	C20827	ko00280,ko01100
pme3096	118	74	119.022	C3H5NO4	[M-H]-	Aminomalonic acid	Organic acids	Organic acids	1068-84-4	B	229510	281150	347070	228770	263430	170320	937070	649740	891410	767220	667410	635920	543000	549810	543750	C00872	--
mws0671	120.07	74.1	119.058	C4H9NO3	[M+H]+	L-Homoserine*	Organic acids	Organic acids	672-15-1	A	11880000	12417000	12953000	13010000	14367000	14597000	5137100	4713800	5950700	3997800	6121800	5420800	8352900	6925800	6994000	C00263	ko00260,ko00270,ko00300,ko00920,ko01100,ko01110,ko01230
mws0230	120.07	74	119.058	C4H9NO3	[M+H]+	L-Threonine*	Amino acids and derivatives	Amino acids and derivatives	72-19-5	A	11806000	12627000	12891000	13652000	13761000	13602000	4700600	4857900	5365100	3978900	6287500	5415600	8343000	7012700	6827300	C00188	ko00260,ko00261,ko00290,ko00860,ko00970,ko01100,ko01110,ko01230,ko02010
pmp001287	120.08	103.05	119.073	C8H9N	[M+H]+	N-Benzylmethylene isomethylamine	Alkaloids	Alkaloids	-	A	3758800	6153600	8172600	7949300	8959700	7639100	13185000	12715000	13654000	9068000	9703400	11666000	10086000	9853900	10097000	--	--
pme0195	120.02	62	121.02	C3H7NO2S	[M-H]-	L-Cysteine	Amino acids and derivatives	Amino acids and derivatives	52-90-4	B	15772	13372	11076	16423	22067	19853	16460	14064	18378	13668	10380	22671	18445	13772	10594	C00097	ko00260,ko00270,ko00311,ko00332,ko00430,ko00460,ko00480,ko00730,ko00770,ko00920,ko00970,ko01100,ko01110,ko01200,ko01230,ko01240,ko04122
mws0491	122.1	105	121.089	C8H11N	[M+H]+	Phenethylamine	Alkaloids	Alkaloids	64-04-0	B	9180.5	12948	18908	8012.3	10803	10366	287000	275420	259870	424700	368480	330000	184610	175500	174150	C05332	ko00360,ko01100
mws0628	121.03	92	122.037	C7H6O2	[M-H]-	4-Hydroxybenzaldehyde	Phenolic acids	Phenolic acids	123-08-0	A	49899	95843	133760	25832	31325	28057	115830	117800	107640	47562	41365	59160	63896	56702	81240	C00633	ko01100
Lmbn001930	121.03	77.04	122.037	C7H6O2	[M-H]-	2-Hydroxybenzaldehyde (Salicylaldehyde)	Phenolic acids	Phenolic acids	90-02-8	B	3555	5975	5968.2	4910.3	4900.9	3705.1	7977.8	10783	11579	5433.2	4638.7	5460.7	6276.8	8660.1	5186.9	C06202	ko01100
mws0133	123.06	80.05	122.048	C6H6N2O	[M+H]+	Nicotinamide	Others	Vitamin	98-92-0	B	30537	43571	53700	31257	32999	26352	106800	96212	102660	65763	62893	73004	54977	68443	68631	C00153	ko00760,ko01100,ko01240
pme1216	122.03	78	123.032	C6H5NO2	[M-H]-	2-Picolinic acid	Organic acids	Organic acids	98-98-6	B	10521	5420.5	12108	6063.8	44983	14453	9180.2	15258	13547	10047	5577.3	3764.9	16249	14502	15746	C10164	ko00380,ko01100
Lmbp000668	124.04	78.03	123.032	C6H5NO2	[M+H]+	Isonicotinic acid	Organic acids	Organic acids	55-22-1	B	22115	36266	38925	22237	70606	29252	31189	27136	30380	19324	24114	18455	36134	30862	32336	C07446	--
pme0490	124.04	78	123.032	C6H5NO2	[M+H]+	Nicotinic acid (Vitamin B3)	Others	Vitamin	59-67-6	B	19048	31657	31001	19861	66227	24773	21816	25703	24641	19929	18407	19172	32249	21208	29986	C00253	ko00760,ko00960,ko01100,ko01110,ko01240
mws0236	124.01	80	125.015	C2H7NO3S	[M-H]-	2-Aminoethanesulfonic acid	Organic acids	Organic acids	107-35-7	B	26184	17692	31432	9612.4	8709.7	7712.2	24170	57950	26108	24359	22494	23846	44353	42404	39283	C00245	ko00430,ko00920,ko01100,ko02010
pmp001086	127.04	97	126.032	C6H6O3	[M+H]+	5-Hydroxymethylfurfural	Phenolic acids	Phenolic acids	67-47-0	A	3293000	2709500	2217800	2955600	2702100	3455300	1631200	1692000	1403200	2364200	2920900	1825400	2513000	2113000	1989700	C11101	--
mws0263	128.04	82.03	129.043	C5H7NO3	[M-H]-	5-Oxo-L-Proline	Amino acids and derivatives	Amino acids and derivatives	98-79-3	A	28895	16052	19244	22101	29253	25483	47912	22154	48097	18124	15795	18206	17266	27564	37749	C01879	ko00480,ko01100
ML10181668	130.09	84.08	129.079	C6H11NO2	[M+H]+	Cycloleucine*	Amino acids and derivatives	Amino acids and derivatives	52-52-8	A	1037000	1531100	1480100	1547900	1117100	1193100	119820	213610	272780	152320	352030	333600	566590	579430	475360	C03969	--
Rfmb319	130.09	84.08	129.079	C6H11NO2	[M+H]+	Pipecolic acid*	Amino acids and derivatives	Amino acids and derivatives	4043-87-2	A	11092000	13545000	15583000	9719500	10124000	9665100	38701000	38279000	31645000	5931600	6860600	8723300	21711000	17537000	20710000	C00408	ko00310,ko00960,ko01100,ko01110
mws0425	129.02	85	130.027	C5H6O4	[M-H]-	Citraconic acid	Organic acids	Organic acids	498-23-7	A	732360	3797200	5107900	2456500	2831300	2990500	2607900	3287000	2296000	2281500	3114800	2967400	2864200	3446600	3359000	C02226	ko00290,ko00660,ko01100,ko01210
pme2693	131.12	114.09	130.111	C6H14N2O	[M+H]+	N-Acetylputrescine	Alkaloids	Phenolamine	18233-70-0	B	12490	18926	21760	17674	16949	8978	45205	75767	44486	172620	170360	135280	68904	65587	55889	C02714	ko00330,ko01100
pmb0501	131.13	114.1	130.122	C5H14N4	[M+H]+	Agmatine	Alkaloids	Phenolamine	306-60-5	B	14306	25201	28715	19623	20725	15082	53501	82725	60826	201540	190150	154490	81998	82303	69580	C00179	ko00330,ko01100
mws0712	130.05	86	131.058	C5H9NO3	[M-H]-	N-Propionylglycine	Amino acids and derivatives	Amino acids and derivatives	21709-90-0	B	17645	131170	185270	97668	107950	102630	106090	102640	92243	88405	103830	114210	103630	97791	118790	--	--
pma3649	132.1	86.1	131.058	C5H9NO3	[M+H]+	5-Aminolevulinate	Alkaloids	Alkaloids	106-60-5	B	430490	291480	446950	457150	531280	332770	219340	652590	388160	365520	246250	416170	391200	498510	377340	C00430	ko00260,ko00860,ko01100,ko01110,ko01240,ko02010
ML10197929	130.09	88.04	131.069	C4H9N3O2	[M-H]-	Creatine	Others	Others	57-00-1	B	37905	254280	197970	169050	102230	146290	63227	59464	61379	39506	30602	31568	92203	96805	84587	C00300	ko00260,ko00330,ko01100
Zmpn000638	130.05	88.04	131.069	C4H9N3O2	[M-H]-	3-Guanidinopropionic acid	Organic acids	Organic acids	353-09-3	B	37896	276890	220010	183030	85998	156590	64695	71830	63840	45739	33539	36547	89560	103330	109110	C03065	--
pme0274	132.1	69	131.095	C6H13NO2	[M+H]+	6-Aminocaproic acid	Organic acids	Organic acids	60-32-2	B	221260	101380	202040	186880	273300	178990	77323	319110	145160	160550	97114	158080	188860	253820	177300	C02378	ko01100
mws0258	132.1	86	131.095	C6H13NO2	[M+H]+	L-Isoleucine*	Amino acids and derivatives	Amino acids and derivatives	73-32-5	A	3717800	5986900	8195800	5467300	6489600	5358700	6479100	6262000	6539900	3723600	4150800	4775000	5708100	5784300	6297900	C00407	ko00280,ko00290,ko00460,ko00960,ko00966,ko00970,ko01100,ko01110,ko01210,ko01230,ko02010
mws0227	132.1	86.2	131.095	C6H13NO2	[M+H]+	L-Leucine*	Amino acids and derivatives	Amino acids and derivatives	61-90-5	A	3914000	6108100	8493700	5710400	6872400	5790700	6825700	6592000	7036200	3954000	4403600	5006200	6163300	6158400	6454500	C00123	ko00280,ko00290,ko00966,ko00970,ko01100,ko01110,ko01210,ko01230,ko02010
pme0243	131.03	87.05	132.042	C5H8O4	[M-H]-	Glutaric acid	Organic acids	Organic acids	110-94-1	B	30297	42981	53193	39188	54826	36830	32207	41480	44498	35175	24707	31539	51671	52639	34223	C00489	ko00071,ko00310,ko01100
Lmbn001364	131.03	87.05	132.042	C5H8O4	[M-H]-	4-Hydroxy-2-Oxopentanoic Acid*	Organic acids	Organic acids	3318-73-8	B	64202	93723	100240	79753	72853	79280	110670	101270	107820	102930	89560	89264	80789	99064	88251	C03589	ko00360,ko01100
Lmbn001288	131.03	87.04	132.042	C5H8O4	[M-H]-	2-Hydroxy-2-methyl-3-oxobutanoic acid*	Organic acids	Organic acids	71698-08-3	B	63916	91058	90170	74237	75831	70952	123030	108250	120920	113050	97605	79133	90220	98267	93429	C06010	ko00290,ko00650,ko00660,ko00770,ko01100,ko01110,ko01210,ko01230
mws0473	131.03	87.05	132.042	C5H8O4	[M-H]-	2-Methylsuccinic acid	Organic acids	Organic acids	498-21-5	A	636820	884820	940840	764780	689390	774870	1173400	1021400	1154800	1024300	992390	828530	893950	908500	919920	--	--
Lmgn000160	131.05	70.03	132.053	C4H8N2O3	[M-H]-	3-Ureidopropionic Acid	Organic acids	Organic acids	462-88-4	B	58199	65068	73252	54694	54109	61050	115210	116250	115670	122930	153550	101790	110070	137030	109630	C02642	ko00240,ko00410,ko00770,ko01100
mws0001	133.06	74	132.054	C4H8N2O3	[M+H]+	L-Asparagine	Amino acids and derivatives	Amino acids and derivatives	70-47-3	B	1665900	1878600	1400200	1343900	1474000	2020200	508800	565750	666240	716830	1045500	612740	1035200	807870	818070	C00152	ko00250,ko00460,ko00970,ko01100,ko01110,ko01230
mws0341	131.07	85	132.079	C6H12O3	[M-H]-	2-Hydroxyisocaproic acid	Organic acids	Organic acids	20312-37-2	B	31522	79843	203680	34581	61121	35770	17512	29953	39199	72983	31332	31315	48826	29497	32546	C03264	--
pme2527	133	116	132.09	C5H12N2O2	[M+H]+	L-Ornithine	Amino acids and derivatives	Amino acids and derivatives	70-26-8	B	39842	102080	170370	76272	99651	114080	503740	533910	447200	180990	303300	286900	269210	282460	264270	C00077	ko00220,ko00330,ko00472,ko00480,ko01100,ko01110,ko01210,ko01230,ko02010
mws0219	132.03	88	133.038	C4H7NO4	[M-H]-	L-Aspartic Acid	Amino acids and derivatives	Amino acids and derivatives	56-84-8	A	8227700	9558000	12201000	11619000	10992000	10656000	7428700	9627500	8749000	6636400	6985200	8184700	9045000	11666000	8082200	C00049	ko00220,ko00250,ko00260,ko00261,ko00270,ko00300,ko00340,ko00410,ko00460,ko00710,ko00760,ko00770,ko00970,ko01100,ko01110,ko01200,ko01210,ko01230,ko01240,ko02010
Lmbn000198	133.01	71.01	134.022	C4H6O5	[M-H]-	3-Dehydro-L-Threonic Acid*	Organic acids	Organic acids	-	A	5981000	9806500	11067000	8779600	8413100	8997800	10773000	11175000	10737000	9672400	10063000	10474000	9950700	10263000	10446000	C03064	ko00053,ko01100
mws0275	133.01	71.01	134.022	C4H6O5	[M-H]-	L-Malic acid*	Organic acids	Organic acids	97-67-6	A	6116600	10316000	11055000	8984600	8986700	9609100	12355000	10723000	11352000	10384000	10247000	10359000	10248000	10119000	10708000	C00149	ko00020,ko00620,ko00630,ko00710,ko01100,ko01110,ko01200
Zmgn000503	133.05	71.01	134.058	C5H10O4	[M-H]-	2,3-Dihydroxy-3-Methylbutanoic Acid	Organic acids	Organic acids	1756-18-9	A	3591000	6438600	7357700	5839500	4920700	6362000	8659800	7935200	7898000	6719900	6251800	6503200	6697800	6644600	6087500	C04039	--
pme0040	136.06	119	135.054	C5H5N5	[M+H]+	Adenine	Nucleotides and derivatives	Nucleotides and derivatives	73-24-5	A	595170	452270	447330	450930	657600	422320	651230	555810	618760	617550	518300	413600	575700	505980	574410	C00147	ko00230,ko00908,ko01100
HJKP000649	136.07	91.05	135.068	C8H9NO	[M+H]+	N-benzylformamide	Alkaloids	Alkaloids	6343-54-0	A	1534200	2594500	3675900	2102000	2154200	2391200	3194200	2785600	3261800	2767600	2913700	2648800	2821300	2563900	2893600	C15561	--
mws0889	135.03	75.01	136.037	C4H8O5	[M-H]-	D-Threonic Acid	Others	Saccharides and Alcohols	3909-12-4	A	1356300	1132900	1137200	1082100	916250	1008300	3420100	3418700	4043800	5487700	5307000	5578200	3241000	3253000	3007000	C21649	--
mws1336	138.06	120	137.048	C7H7NO2	[M+H]+	4-Aminobenzoic acid	Phenolic acids	Phenolic acids	150-13-0	B	26871	14978	14018	12747	14806	7838.2	1610100	2536800	3243300	1974300	3838100	35326	1225800	1204100	1169000	C00568	ko00790,ko01100,ko01240
pme1738	138.08	95	137.071	C7H9N2O	[M+H]+	3-Carbamyl-1-methylpyridinium(1-Methylnicotinamide)	Alkaloids	Alkaloids	1005-24-9	B	19803	25075	26366	27936	17824	20056	16700	26355	17686	23400	24899	24754	28265	25955	18341	C02918	ko00760,ko01100
Lmgn001670	137.03	93.04	138.032	C7H6O3	[M-H]-	Salicylic acid	Phenolic acids	Phenolic acids	69-72-7	B	49695	176690	139260	44801	49204	53252	96366	104200	102990	23119	45002	40396	76556	77427	86758	C00805	ko00360,ko01100,ko01110,ko04075
Hmgn001653	137.02	93.04	138.032	C7H6O3	[M-H]-	Protocatechualdehyde*	Phenolic acids	Phenolic acids	139-85-5	B	64742	165720	119580	31720	46955	28786	87837	99506	105660	55433	25347	46395	86986	82435	100390	C16700	ko00950
Lmbn001981	137.02	93.03	138.032	C7H6O3	[M-H]-	2,5-Dihydroxybenzaldehyde*	Phenolic acids	Phenolic acids	1194-98-5	B	84630	146720	132110	40837	48706	40365	104230	104650	109930	44299	34303	47861	73825	73842	77293	C05585	ko00350,ko01100
mws0749	137.02	93	138.032	C7H6O3	[M-H]-	4-Hydroxybenzoic acid	Phenolic acids	Phenolic acids	99-96-7	A	37204	120980	105370	35093	35346	23666	49958	98889	74053	21775	27559	33124	68507	52784	39221	C00156	ko00130,ko00790,ko01100,ko01110,ko01240
pme2828	140	99	139.027	C6H5NO3	[M+H]+	4-Nitrophenol	Phenolic acids	Phenolic acids	100-02-7	B	16191000	22779000	25411000	20261000	24628000	21263000	17085000	19531000	18335000	10399000	14038000	13625000	18680000	20954000	19824000	C00870	--
mws0704	140.01	78.96	141.019	C2H8NO4P	[M-H]-	O-Phosphorylethanolamine	Alkaloids	Alkaloids	1071-23-4	B	173000	310020	265880	183680	300920	248890	184750	173250	159970	161190	154880	148530	245900	198240	170450	C00346	ko00563,ko00564,ko00600,ko01100
pma2987	142.1	124.09	141.09	C6H11N3O	[M+H]+	Histidinol	Alkaloids	Alkaloids	501-28-0	B	6054800	6519700	6650900	6256200	6339400	6565800	7485000	7193700	7003800	9213900	8248000	6996600	7178200	7421200	6806300	C00860	ko00340,ko01100,ko01110,ko01230
pme3207	141.02	59	142.027	C6H6O4	[M-H]-	Muconic acid	Organic acids	Organic acids	1119-72-8	B	520370	376280	193480	292510	421690	447170	33406	61812	49327	96937	160020	150330	176870	122680	153490	C02480	ko01100
pmb0764	144.05	113.2	143.04	C6H9NOS	[M+H]+	4-Methyl-5-thiazoleethanol	Others	Others	137-00-8	B	4455.1	9828.1	11083	14491	13931	14927	4836.3	5389.7	4213.5	3652	3081.6	5419.9	7953.5	8268.1	7143.4	C04294	ko00730,ko01100,ko01240
Hmsp000364	144.1	98.09	143.095	C7H13NO2	[M+H]+	L-Cyclopentylglycine	Amino acids and derivatives	Amino acids and derivatives	2521-84-8	B	297640	398730	410630	260120	264990	263520	693550	777610	782010	365970	364370	372990	499510	501830	479880	--	--
Rfmb320	144.1	84.08	143.095	C7H13NO2	[M+H]+	1-Methylpiperidine-2-carboxylic acid	Organic acids	Organic acids	7730-87-2	B	288060	294480	341600	369740	246750	301430	478740	512250	559290	489370	449820	489310	428410	440870	391600	--	--
Rfmb318	144.1	84.08	144.092	C7H14NO2+	[M]+	D-Proline betaine	Amino acids and derivatives	Amino acids and derivatives	1195-94-4	B	143610	135080	186340	164730	108920	144410	224910	195030	259100	261040	162060	181320	206120	183170	178900	C21514	--
mws0103	146.06	91	145.053	C9H7NO	[M+H]+	Indole-3-carboxaldehyde	Alkaloids	Plumerane	487-89-8	B	6353.4	7244.1	7856.2	12101	8684.1	11914	9408.8	8041.1	12296	6873.3	14311	5634.9	7098.7	10621	8824	C08493	--
Lmqp000427	146.08	82.07	145.074	C6H11NO3	[M+H]+	N-Methyl-Trans-4-Hydroxy-L-Proline	Amino acids and derivatives	Amino acids and derivatives	4252-82-8	B	1204200	985710	930360	927850	874770	944930	751120	687890	643780	2681900	2167900	954910	1189700	1190100	1039000	--	--
mws0567	146.09	87	145.085	C5H11N3O2	[M+H]+	4-Guanidinobutyric acid	Organic acids	Organic acids	463-00-3	B	817450	616350	804110	474720	552580	567880	1121000	978680	975340	1106800	1094700	1175800	926630	776100	929670	C01035	ko00330,ko01100
pme2380	145.01	101	146.022	C5H6O5	[M-H]-	α-Ketoglutaric acid	Organic acids	Organic acids	328-50-7	B	987520	565230	530030	560130	557320	448370	265760	215670	273290	227780	180150	196870	414890	417580	385020	C00026	ko00020,ko00040,ko00053,ko00220,ko00250,ko00300,ko00310,ko00340,ko00430,ko00630,ko00650,ko00660,ko01100,ko01110,ko01200,ko01210,ko01230,ko01240
Lmgn000224	145.01	57.03	146.022	C5H6O5	[M-H]-	2-Methyl-3-oxosuccinic acid	Organic acids	Organic acids	-	B	10415	5498.5	11618	9882.3	10269	7145	9048.8	13536	20235	10395	6357.5	7267	20231	24746	18254	C06030	ko00660
mws0208	145.05	101	146.058	C6H10O4	[M-H]-	Adipic Acid*	Organic acids	Organic acids	124-04-9	B	56961	103440	161670	87399	174630	102820	614430	307570	409790	270600	307290	153470	245900	226440	248210	C06104	ko01100
Wmzn000227	145.06	109.04	146.058	C6H10O4	[M-H]-	2,2-Dimethylsuccinic acid	Organic acids	Organic acids	597-43-3	B	662250	576540	658160	442080	537900	531070	637740	971430	796370	412080	942800	806730	825540	796970	802580	--	--
Lmbn001676	145.05	101.06	146.058	C6H10O4	[M-H]-	3-Hydroxy-3-Methyl-2-Oxopentanoic Acid	Organic acids	Organic acids	-	B	5515.7	15215	17469	6682.3	11948	5146.8	51635	29686	31571	20006	28808	15804	25777	21784	21051	C14463	ko00290,ko01110,ko01210
mws0924	145.05	101	146.058	C6H10O4	[M-H]-	2-Methylglutaric acid*	Organic acids	Organic acids	617-62-9	B	58401	114870	152010	65971	128800	94022	533860	252890	359910	234550	268460	149090	207260	213210	202840	--	--
pme0193	147.08	84	146.069	C5H10N2O3	[M+H]+	L-Glutamine	Amino acids and derivatives	Amino acids and derivatives	56-85-9	A	9400000	12354000	13461000	12833000	12888000	11491000	3466700	3719800	4281900	1983900	3699200	3679800	7381500	6810300	6331700	C00064	ko00220,ko00230,ko00240,ko00250,ko00630,ko00750,ko00910,ko00970,ko01100,ko01230,ko01240,ko02010
pme0026	147.11	84	146.106	C6H14N2O2	[M+H]+	L-Lysine	Amino acids and derivatives	Amino acids and derivatives	56-87-1	B	8513700	10048000	11724000	11027000	10912000	10497000	2988100	2862500	3493300	1738800	3145100	3345600	6131000	5701100	5326300	C00047	ko00300,ko00310,ko00780,ko00960,ko00970,ko01100,ko01110,ko01210,ko01230,ko02010
pme1691	147.13	87.2	146.118	C7H16NO2	[M+H]+	Acetylcholine	Alkaloids	Alkaloids	60-31-1	B	298740	359500	430650	339850	424850	340570	54193	60649	70728	56430	78695	88388	220630	173860	168050	C01996	ko00564
mws1050	148.06	88	147.053	C5H9NO4	[M+H]+	O-Acetylserine	Amino acids and derivatives	Amino acids and derivatives	5147-00-2	B	120510	194720	195590	100480	126630	151460	135860	138640	172530	183290	177580	186310	141480	155360	156470	C00979	ko00270,ko00908,ko00920,ko01100,ko01110,ko01200,ko01230,ko04122
Zmzn000113	146.05	102.06	147.053	C5H9NO4	[M-H]-	L-threo-3-Methylaspartate	Amino acids and derivatives	Amino acids and derivatives	6061-13-8	A	3025200	2773300	3119400	4028300	2896100	3299900	1663400	2443500	1839600	2160600	2545200	2146500	3382200	3772500	3509200	C03618	ko00630,ko00660,ko01100,ko01200
pme0014	148.06	84	147.053	C5H9NO4	[M+H]+	L-Glutamic acid	Amino acids and derivatives	Amino acids and derivatives	56-86-0	A	36005000	34023000	31642000	39110000	35644000	40116000	12821000	12848000	12982000	11999000	19430000	16952000	23107000	21591000	19711000	C00025	ko00220,ko00250,ko00330,ko00332,ko00340,ko00430,ko00480,ko00524,ko00630,ko00650,ko00660,ko00860,ko00910,ko00970,ko01100,ko01110,ko01200,ko01210,ko01230,ko01240,ko02010
pmp001285	149.02	65.04	148.016	C8H4O3	[M+H]+	Phthalic anhydride	Phenolic acids	Phenolic acids	85-44-9	A	313580	296680	296380	328100	317500	284380	276970	278590	285360	288510	252320	281190	295000	266590	279160	--	--
ML10171848	147.03	85.03	148.037	C5H8O5	[M-H]-	D-Arabinono-1,4-lactone	Others	Saccharides and Alcohols	2782-09-4	A	141450	436590	582920	377680	360140	335710	991250	979380	1036400	850140	994400	964380	645690	752280	849840	C00652	ko00053
Zmyn000247	147.03	57.03	148.037	C5H8O5	[M-H]-	2-Hydroxyglutaric Acid	Organic acids	Organic acids	13095-48-2	A	89148	131690	147110	83253	102420	96016	132450	132070	129700	123200	112820	118280	126090	141320	129250	C03196	ko00310,ko01100
mws2213	147.05	77.01	148.052	C9H8O2	[M-H]-	Cinnamic acid	Phenolic acids	Phenolic acids	140-10-3	B	1524.6	3490.6	734.49	1532.9	962.85	1473.9	960.31	1319.2	952.06	3427.1	2417.5	2046.4	1932.9	1731.9	1454	C00423	ko00130,ko00360,ko00940,ko00998,ko01100,ko01110
pme3154	147.07	59.01	148.074	C6H12O4	[M-H]-	Mevalonic acid	Organic acids	Organic acids	150-97-0	B	65516	155980	199810	116140	121250	139350	321980	322990	361240	282230	321420	367910	244310	251640	304970	C00418	ko00900,ko01100,ko01110
pme1210	150.06	61	149.051	C5H11NO2S	[M+H]+	L-Methionine	Amino acids and derivatives	Amino acids and derivatives	63-68-3	A	8359500	16482000	21654000	17373000	19812000	16168000	22054000	18525000	21309000	10133000	14042000	14439000	18750000	17025000	18651000	C00073	ko00270,ko00966,ko00970,ko01100,ko01110,ko01210,ko01230,ko01240
mws0847	150.08	133	149.07	C6H7N5	[M+H]+	1-Methyladenine	Nucleotides and derivatives	Nucleotides and derivatives	5142-22-3	B	123560	330790	419770	286730	338500	300530	388710	298480	394330	164270	240430	257690	334920	275900	320560	C02216	--
mws0262	149.01	87	150.016	C4H6O6	[M-H]-	L-Tartaric acid	Organic acids	Organic acids	87-69-4	A	6247800	6976800	6604700	6343900	7916900	6970200	1175000	1717500	1658800	2348300	2209000	1925700	3864900	3835900	3697400	C00898	ko00630,ko01100
Zmgn000173	149.05	75.01	150.053	C5H10O5	[M-H]-	D-Ribose	Others	Saccharides and Alcohols	50-69-1	B	2072200	2445700	2214000	1948200	1762600	2248100	765140	1226700	959390	1307700	1223200	1045800	1704300	1913600	1832500	C00121	ko00030,ko01100,ko02010
mws1499	149.05	59.01	150.053	C5H10O5	[M-H]-	D-Arabinose	Others	Saccharides and Alcohols	10323-20-3	B	10082000	13991000	11430000	12880000	12710000	11537000	4627600	6737400	5064200	7562700	6989600	6624400	10214000	11169000	11264000	C00216	ko00040,ko00053
pmf0420	149.06	74.9	150.068	C9H10O2	[M-H]-	Benzyl acetate	Organic acids	Organic acids	140-11-4	B	5545.1	10911	7974	10608	11067	12146	10910	8365	6556.1	3915.5	8722.4	7856.2	23094	26443	21418	C15513	--
pme0183	152.06	135	151.049	C5H5N5O	[M+H]+	Isoguanine	Nucleotides and derivatives	Nucleotides and derivatives	3373-53-3	B	228140	344940	423000	389150	447970	364630	385950	707390	388810	207070	295230	281420	395620	392560	372610	--	--
pme1109	152.06	135	151.049	C5H5N5O	[M+H]+	Guanine	Nucleotides and derivatives	Nucleotides and derivatives	73-40-5	A	100730	127450	85489	88034	103990	70852	101330	1094900	127500	80040	71144	64204	220760	162330	196690	C00242	ko00230,ko01100
mws0458	151.04	136	152.047	C8H8O3	[M-H]-	Vanillin	Phenolic acids	Phenolic acids	121-33-5	B	110450	63080	158010	158900	158350	93020	163840	145340	134480	94492	76505	126270	106740	119700	91978	C00755	ko00998,ko01100,ko01110
mws0213	151.06	71	152.068	C5H12O5	[M-H]-	Ribitol*	Others	Saccharides and Alcohols	488-81-3	B	45830	34698	24662	28597	17135	31910	39622	23783	15544	23571	29241	29051	27758	26271	24297	C00474	ko00040,ko00740,ko01100
mws0437	151.06	71	152.068	C5H12O5	[M-H]-	D-Arabitol*	Others	Saccharides and Alcohols	488-82-4	B	12383	6526.4	4658.5	4872.3	5306.9	6702.9	10647	9605.5	10515	9976.8	9271.2	6709.3	10443	6622.6	6487.8	C01904	ko00040,ko01100
pme0513	151.06	59	152.068	C5H12O5	[M-H]-	Xylitol	Others	Saccharides and Alcohols	87-99-0	B	143500	141550	165170	97036	213900	167990	49522	66628	52816	82476	74717	69914	131700	127000	123260	C00379	ko00040,ko01100,ko02010
mws0180	153.02	109.03	154.027	C7H6O4	[M-H]-	2,5-Dihydroxybenzoic acid; Gentisic Acid*	Phenolic acids	Phenolic acids	490-79-9	B	75300	44890	44184	44141	32286	32303	62457	64688	73324	69924	50779	49801	53040	57207	59031	C00628	ko00350,ko01100
mws0183	153.02	109.03	154.027	C7H6O4	[M-H]-	3,4-Dihydroxybenzoic acid (Protocatechuic acid)*	Phenolic acids	Phenolic acids	99-50-3	B	173090	141060	93422	68500	78157	86088	121520	156390	134080	138600	108940	119390	119420	96564	126120	C00230	ko01100,ko01110
mws0254	156.08	110	155.069	C6H9N3O2	[M+H]+	L-Histidine	Amino acids and derivatives	Amino acids and derivatives	71-00-1	A	33154000	45204000	67483000	47336000	57199000	44002000	36944000	40728000	38351000	27191000	28306000	26119000	40197000	40967000	40500000	C00135	ko00340,ko00410,ko00970,ko01100,ko01110,ko01230,ko02010
pme2165	155.01	111	156.017	C5H4N2O4	[M-H]-	Orotic acid	Others	Vitamin	65-86-1	B	39783	80602	73469	55625	53457	58099	44921	60134	62551	66093	65861	85818	69118	55115	64729	C00295	ko00240,ko01100,ko01240
pmb0819	157	130	156.069	C10H8N2	[M+H]+	3-Indoleacetonitrile	Alkaloids	Plumerane	771-51-7	B	32822	21380	35650	27212	32922	31837	46448	40932	43874	21997	36735	31719	33445	35158	37743	C02938	ko00380,ko01100
pmf0174	157.16	157.2	158.167	C10H22O	[M-H]-	1-Decanol	Others	Saccharides and Alcohols	112-30-1	B	5019300	4231600	3803500	4739200	4372300	4702800	4326000	4742500	4271400	4339800	4350900	3994100	5990600	6003300	5966300	C01633	--
Lmbn001467	158.08	116.07	159.09	C7H13NO3	[M-H]-	5-Acetamidopentanoic Acid	Organic acids	Organic acids	1072-10-2	B	23352	40510	43440	22312	30277	27253	53114	53818	51083	31612	19569	28662	35056	39760	36996	C03087	ko00310,ko01100
mws1417	160.04	116	161.048	C9H7NO2	[M-H]-	Indole-3-carboxylic acid	Alkaloids	Plumerane	771-50-6	B	6082.9	8803.1	7338	6945.5	14400	7692.3	7149.7	16206	6130.1	8266.3	8943.5	9423.8	9603.5	11028	10681	C19837	--
mws1550	162.06	73.1	161.051	C6H11NO2S	[M+H]+	S-Allyl-L-cysteine	Amino acids and derivatives	Amino acids and derivatives	21593-77-1	B	52748	199000	279860	246760	557330	25503	15213	10827	12781	48165	25225	18049	128600	101240	148840	C16759	--
mws1346	162.08	98	161.069	C6H11NO4	[M+H]+	DL-2-Aminoadipic acid	Alkaloids	Alkaloids	542-32-5	B	259840	378650	493660	262370	212250	155760	1693100	1404800	1899900	1046000	1392500	1002500	994250	926540	1036700	C00956	ko00300,ko00310,ko00311,ko01100,ko01110,ko01210,ko01230
pme3382	160.06	98	161.069	C6H11NO4	[M-H]-	N-Acetyl-L-threonine	Amino acids and derivatives	Amino acids and derivatives	17093-74-2	A	87160	100910	122840	116840	109030	89841	279060	307480	344580	487990	358960	334500	260540	245010	255210	--	--
pme2914	161.05	99	162.053	C6H10O5	[M-H]-	3-Hydroxy-3-methylpentane-1,5-dioic acid	Organic acids	Organic acids	503-49-1	A	2436300	3199600	3922600	4397400	3383400	4618400	4348700	3389700	4174600	3963500	3844700	3583200	3809900	3852700	4055800	C03761	--
pmf0440	163.08	91.1	162.068	C10H10O2	[M+H]+	4-MethoxycinnaMaldehyde	Phenolic acids	Phenolic acids	1963-36-6	B	63203	67320	63112	68950	66729	58852	71308	65961	64599	73146	67703	62869	60377	66232	56827	C10475	--
pme2758	162.04	144	163.048	C5H9NO5	[M-H]-	4-Hydroxy-L-glutamic acid	Amino acids and derivatives	Amino acids and derivatives	3913-68-6	B	72630	87665	107850	107320	86522	109370	56081	55456	36494	50797	57781	42466	55407	76414	56750	C03079	--
pme1419	164.07	104	163.067	C6H13NO2S	[M+H]+	L-Methionine methyl ester	Amino acids and derivatives	Amino acids and derivatives	10332-17-9	B	29421	52928	99948	50819	63471	52545	76722	67214	69023	37481	41072	37933	56608	67157	70860	--	--
Lmbp000123	164.07	56.05	163.067	C6H13NO2S	[M+H]+	L-Homomethionine	Amino acids and derivatives	Amino acids and derivatives	25148-30-5	B	104220	146410	190680	126080	131050	140760	421520	504440	433170	225590	290440	274380	282800	244830	296180	C17213	ko00966,ko01110,ko01210
pmb0142	165.1	95.2	164.047	C9H8O3	[M+H]+	Caffeic aldehyde	Phenolic acids	Phenolic acids	141632-15-7	B	3906.2	9313.3	10001	6992.3	6452.4	11477	18300	18160	16337	11773	12932	9341.9	13434	9601.6	10548	C10945	ko00940,ko01110
pme2529	163.2	101	164.068	C6H12O5	[M-H]-	1,5-Anhydro-D-glucitol	Others	Saccharides and Alcohols	154-58-5	B	222570	138090	154620	146820	142600	141660	167320	162530	186350	153260	172880	163820	193010	206340	202640	C07326	--
mws1595	163.06	118.6	164.068	C6H12O5	[M-H]-	D-Fucose	Others	Saccharides and Alcohols	3615-37-0	B	27657	19572	26304	19019	15420	21362	13197	22348	23144	26203	22494	22528	25790	25059	30828	C01018	--
pme3083	164.04	120	165.043	C8H7NO3	[M-H]-	2-(Formylamino)benzoic acid	Phenolic acids	Phenolic acids	3342-77-6	B	57370	76424	112480	80178	213450	76962	22037	39067	30884	26745	32458	29783	72043	71443	68571	C05653	ko00380,ko01100
pme0021	166.09	120.08	165.07	C9H11NO2	[M+H]+	L-Phenylalanine	Amino acids and derivatives	Amino acids and derivatives	63-91-2	A	1993200	3248000	4495500	4343700	4716200	4040600	6720200	6835000	7277200	5008000	5218000	6221700	5264700	5509500	5215100	C00079	ko00360,ko00400,ko00460,ko00940,ko00960,ko00966,ko00970,ko00998,ko01100,ko01110,ko01210,ko01230,ko02010
pme0281	165.02	121.03	166.027	C8H6O4	[M-H]-	Terephthalic acid	Phenolic acids	Phenolic acids	100-21-0	A	443590	690980	875450	599630	384540	517510	1375500	1210500	1292000	765350	838120	784580	799440	829450	976450	C06337	ko01100
pme0282	165.02	77.04	166.027	C8H6O4	[M-H]-	Phthalic acid	Organic acids	Organic acids	88-99-3	A	31695	60844	77160	35914	28814	49745	107340	87677	104110	63596	60397	67479	56138	65032	70546	C01606	ko01100,ko02010
pmc0274	167.1	121.1	166.031	C6H6N4S	[M+H]+	6-Methylmercaptopurine	Nucleotides and derivatives	Nucleotides and derivatives	50-66-8	B	9797600	15744000	20874000	20558000	22886000	19628000	32209000	31942000	34039000	23941000	25419000	29753000	25913000	25976000	25637000	C16614	--
mws0344	165.04	75	166.048	C5H10O6	[M-H]-	D-Xylonic acid	Organic acids	Organic acids	526-91-0	A	8859900	5822400	8307600	7045400	5001800	5662600	19566000	19312000	16881000	16194000	17202000	12999000	16836000	16410000	16489000	C00502	ko00040,ko01100
Zmjp000624	168.06	150.05	167.058	C8H9NO3	[M+H]+	Pyridoxal	Others	Vitamin	66-72-8	B	8475.3	17462	6896.5	22677	17747	16692	30046	18681	34949	40014	27359	28884	19377	20331	19313	C00250	ko00750,ko01100,ko01240
Hmtp000776	168.07	105.03	167.059	C8H9NO3	[M+H]+	4,5,6-Trihydroxy-2-cyclohexen-1-ylideneacetonitrile	Alkaloids	Alkaloids	-	B	219210	377350	496370	470210	537770	444030	786240	755270	824730	565700	623160	738440	583070	622750	587120	--	--
mws2125	166.98	78.7	167.982	C3H5O6P	[M-H]-	Phosphoenolpyruvate	Organic acids	Organic acids	138-08-9	B	110370	219070	325100	211850	185220	263140	238450	284910	335420	109750	192010	265270	225720	356660	375560	C00074	ko00010,ko00020,ko00400,ko00440,ko00620,ko00710,ko00998,ko01100,ko01110,ko01200,ko01230,ko01240
Hmbp001276	169.05	65.03	168.042	C8H8O4	[M+H]+	Gallacetophenone	Phenolic acids	Phenolic acids	528-21-2	B	164800	103630	85649	88727	117520	111030	93604	99571	77661	53770	61162	61857	89231	92443	87270	--	--
mws0028	167.03	108.02	168.042	C8H8O4	[M-H]-	Vanillic acid	Phenolic acids	Phenolic acids	121-34-6	B	24580	25141	13644	13294	19074	10797	14142	23828	23869	16600	9799.2	11912	16914	14716	17911	C06672	--
pme1292	167.1	123.04	168.042	C8H8O4	[M-H]-	Homogentisic acid	Phenolic acids	Phenolic acids	451-13-8	B	156610	252230	252850	162240	128620	225690	486740	403330	383940	157190	156580	144990	426070	351040	185090	C00544	ko00130,ko00350,ko01100,ko01240
Lmmp003042	169.05	123.04	168.042	C8H8O4	[M+H]+	Protocatechuic Acid Methyl Ester	Phenolic acids	Phenolic acids	2150-43-8	B	21909	38211	32166	20596	13428	19374	24105	35669	24320	18306	17275	21358	18342	23757	29675	--	--
Zmsp001834	169.05	65	168.042	C8H8O4	[M+H]+	2,6-Dimethoxy-1,4-benzoquinone	Quinones	Quinones	530-55-2	B	117680	158280	131030	41219	44306	45811	189690	165760	180390	77112	54996	62780	110220	102180	112550	C10331	--
pme1383	170.08	134.1	169.074	C8H11NO3	[M+H]+	Pyridoxine	Others	Vitamin	65-23-6	A	651900	1121300	962110	1028200	850930	1092100	548370	376720	407340	497390	563610	595250	796120	743650	818310	C00314	ko00750,ko01100,ko01240
Zmzn000078	168.99	78.96	169.998	C3H7O6P	[M-H]-	Dihydroxyacetone phosphate	Others	Saccharides and Alcohols	57-04-5	B	143780	272380	322900	296120	230210	331330	760850	502400	609880	579880	486960	488920	384840	421190	500020	C00111	ko00010,ko00040,ko00051,ko00052,ko00561,ko00562,ko00564,ko00640,ko00710,ko00760,ko01100,ko01110,ko01200,ko01230
pme3186	169	79	169.998	C3H7O6P	[M-H]-	DL-Glyceraldehyde-3-phosphate	Organic acids	Organic acids	591-59-3	B	28429	45787	31205	36299	27581	20158	30635	37278	42902	24459	54356	31869	32878	41192	48900	C00661	--
Xmbp001692	171.03	81.03	170.022	C7H6O5	[M+H]+	2,4,6-Trihydroxybenzoic acid	Organic acids	Organic acids	83-30-7	B	211430	147170	185050	150810	151210	160440	291450	365780	365210	413530	303740	327800	259610	179240	254850	--	--
mws0024	169.01	125	170.022	C7H6O5	[M-H]-	Gallic acid	Tannins	Tannin	149-91-7	A	24342000	10254000	4870900	7143300	9613400	11022000	7472800	10774000	7869400	20261000	13833000	8609400	10199000	11907000	13007000	C01424	--
Lmbn003524	171.1	99.08	172.11	C9H16O3	[M-H]-	9-Oxononanoic acid	Organic acids	Organic acids	2553-17-5	B	6029.4	8186.3	9592.3	7832.8	8364.1	10671	7283.8	8431	7903.4	9067	10216	9714.9	9244.6	9371.9	11278	C16322	ko00592,ko01110
pme0253	174.11	86	173.105	C8H15NO3	[M+H]+	N-Acetyl-L-leucine	Amino acids and derivatives	Amino acids and derivatives	1188-21-2	B	32460	119910	96722	43335	84889	19319	48837	53258	76161	120090	86713	57401	74751	67906	79479	C02710	--
pme3009	175.02	99	174.016	C6H6O6	[M+H]+	Trans-Citridic acid	Organic acids	Organic acids	4023-65-8	B	1346700	1535900	1839800	1635100	2018500	1593800	1172300	1573200	1381300	1001800	1092000	1086300	1458700	1431600	1553400	C02341	ko00660,ko01100
mws0154	173.05	93	174.053	C7H10O5	[M-H]-	Shikimic acid	Organic acids	Organic acids	138-59-0	A	54378	25540	54167	35483	36278	41091	327710	248150	280300	666690	507910	529400	216550	194730	254460	C00493	ko00400,ko01100,ko01110,ko01230,ko01240
Zmyn000155	173.11	131.08	174.1	C7H14N2O3	[M-H]-	N-α-Acetyl-L-ornithine	Amino acids and derivatives	Amino acids and derivatives	6205-08-9	B	4621000	6969200	5672800	5922100	7931300	8512000	5251100	6377100	5775100	6957200	8809500	7318500	6526300	5782300	5888000	C00437	ko00220,ko01100,ko01110,ko01210,ko01230
mws0260	175.12	116	174.112	C6H14N4O2	[M+H]+	L-Arginine	Amino acids and derivatives	Amino acids and derivatives	74-79-3	A	2772900	4301400	5144900	3889100	4280200	4530500	6254900	7083700	6656600	5472900	7037400	6625600	6202300	5850300	6093100	C00062	ko00220,ko00261,ko00330,ko00472,ko00970,ko01100,ko01110,ko01230,ko02010
pme2559	174.04	88	175.048	C6H9NO5	[M-H]-	N-Acetyl-L-Aspartic Acid	Amino acids and derivatives	Amino acids and derivatives	997-55-7	B	55339	206880	159840	164560	129900	141910	96151	108170	86054	98829	89270	88824	140870	135490	134240	C01042	ko00250,ko01100
pme1651	176.1	130.1	175.063	C10H9NO2	[M+H]+	Indole 3-acetic acid (IAA)	Alkaloids	Plumerane	87-51-4	B	6881.3	8376.8	3524.5	6163.4	5168.4	8043.9	5147.3	13803	3581	4118.8	6484.2	6637.2	4001.6	4758.3	7122.1	C00954	ko00380,ko01100,ko04075
pme0008	176.1	113	175.096	C6H13N3O3	[M+H]+	L-Citrulline	Amino acids and derivatives	Amino acids and derivatives	372-75-8	B	3899700	4691500	5098200	5439800	5081700	4973300	6090400	6359800	6715200	5943900	6689300	6220800	7009400	6847000	6391700	C00327	ko00220,ko01100,ko01110,ko01230
Hmfn000531	175.02	87.01	176.032	C6H8O6	[M-H]-	L-Ascorbic acid (Vitamin C)	Others	Vitamin	50-81-7	A	36636	39126	67590	37678	43447	41179	66956	60206	66083	39396	36529	37379	57581	68647	52567	C00072	ko00053,ko00480,ko01100,ko01110,ko01240
Lmbn001754	175.06	115.04	176.068	C7H12O5	[M-H]-	3-Isopropylmalic Acid*	Organic acids	Organic acids	921-28-8	B	266630	532100	762740	358550	327090	313960	1030000	1002300	1420700	752730	843070	581070	648230	718600	746800	C04411	ko00290,ko01100,ko01110,ko01210,ko01230
pmb3101	175.06	115	176.068	C7H12O5	[M-H]-	2-Isopropylmalic Acid	Organic acids	Organic acids	49601-06-1	A	336830	516820	857380	373790	366810	350720	1121900	1114200	1540600	819320	908620	651000	711610	774760	839110	C02504	ko00290,ko00620,ko01100,ko01110,ko01210,ko01230
Zmgn001448	175.06	115.04	176.068	C7H12O5	[M-H]-	2-Propylmalic Acid*	Organic acids	Organic acids	-	B	294510	489210	696990	333180	300530	291080	1087400	1039900	1398800	732070	842250	601090	619660	708800	749080	C05994	ko00620
mws0875	179.05	76	178.041	C5H10N2O3S	[M+H]+	L-Cysteinyl-L-glycine	Amino acids and derivatives	Amino acids and derivatives	19246-18-5	A	3639.9	22757	20720	19818	43145	19545	39354	29944	35391	7582.2	18106	39928	24519	20095	9988.3	C01419	ko00480,ko01100
pme1021	177.14	99	178.048	C6H10O6	[M-H]-	D-Glucono-1,5-lactone	Others	Saccharides and Alcohols	90-80-2	B	177520	102440	119360	119150	126930	149660	123240	167500	185480	210960	184190	175380	140520	144090	130820	C00198	ko00030,ko01100,ko01110,ko01200
mws1195	179.07	147.1	178.063	C10H10O3	[M+H]+	p-Coumaric acid methyl ester*	Phenolic acids	Phenolic acids	3943-97-3	B	208800	47521	77520	57349	51495	54759	37532	28781	37869	37747	40109	46791	57388	60946	62741	--	--
pmb2795	177	145	178.063	C10H10O3	[M-H]-	4-Methoxycinnamic acid*	Phenolic acids	Phenolic acids	830-09-1	B	130720	33875	46756	32469	34182	36105	29200	29536	27433	29496	25122	30075	36017	41831	42400	--	--
mws0981	178.04	136.02	179.044	C6H5N5O2	[M-H]-	Isoxanthopterin	Nucleotides and derivatives	Nucleotides and derivatives	529-69-1	B	9325.3	5996.2	5498.5	6094.5	3481.5	6522.6	6588.4	4935.9	8602.8	10967	8123	9820.6	6833	6713.9	6464.3	C03975	--
mws2212	179.03	135.05	180.042	C9H8O4	[M-H]-	Caffeic acid	Phenolic acids	Phenolic acids	331-39-5	A	331150	983730	1237800	499970	664240	731050	453820	466630	439040	298890	407760	445350	571850	611650	633560	C01197	ko00940,ko01100,ko01110
mws1164	179.06	59.01	180.063	C6H12O6	[M-H]-	D-Fructose*	Others	Saccharides and Alcohols	7660-25-5	A	23469000	18729000	15387000	14705000	13464000	12255000	29038000	23066000	22350000	29911000	29357000	26266000	18711000	23883000	28374000	C05003	--
mws4170	179.06	59.01	180.063	C6H12O6	[M-H]-	D-Glucose*	Others	Saccharides and Alcohols	14431-43-7	A	19956000	18680000	10858000	23306000	12903000	15557000	26153000	21276000	22526000	37881000	28943000	26936000	21493000	24118000	22578000	C00031	ko00010,ko00030,ko00052,ko00500,ko00520,ko00524,ko00901,ko01100,ko01110,ko02010
pmf0139	179.06	59	180.063	C6H12O6	[M-H]-	D-Galactose*	Others	Saccharides and Alcohols	59-23-4	A	21363000	15195000	15012000	17197000	15621000	16250000	23577000	23631000	21713000	31164000	27877000	24961000	21367000	21211000	21827000	C00124	ko00052,ko01100
pme0516	179.06	87	180.063	C6H12O6	[M-H]-	Inositol	Others	Saccharides and Alcohols	87-89-8	B	541400	589070	545650	582310	625460	494650	555860	482910	622610	595050	605560	628600	572570	546070	565450	C00137	ko00052,ko00053,ko00562,ko01100,ko01110,ko02010,ko04070
pmf0138	179.06	59	180.063	C6H12O6	[M-H]-	D-Mannose*	Others	Saccharides and Alcohols	3458-28-4	A	25083000	20231000	19535000	22553000	20433000	21155000	29702000	24811000	28603000	37173000	30763000	29385000	27091000	29024000	29076000	C00159	ko00051,ko00052,ko00520,ko01100,ko02010
mws0250	182.08	136.1	181.074	C9H11NO3	[M+H]+	L-Tyrosine	Amino acids and derivatives	Amino acids and derivatives	60-18-4	B	3015700	5514700	7156800	4296800	4399800	4450200	6286200	5607200	6553400	5010800	5687300	5381700	5624100	5257800	5958600	C00082	ko00130,ko00261,ko00350,ko00360,ko00400,ko00460,ko00730,ko00940,ko00950,ko00965,ko00966,ko00970,ko00998,ko01100,ko01110,ko01210,ko01230,ko01240
mws1350	181.05	151	182.058	C9H10O4	[M-H]-	Syringaldehyde; 4-Hydroxy-3,5-Dimethoxybenzaldehyde	Phenolic acids	Phenolic acids	134-96-3	B	58001	118030	181970	31920	34632	50542	153190	145320	135710	46588	33989	34508	92624	90362	78948	--	--
Hmcn006267	181.05	107.01	182.058	C9H10O4	[M-H]-	2,6-Dimethoxybenzoic acid	Phenolic acids	Phenolic acids	1466-76-8	B	31218	30150	32602	18355	12632	28846	7911.2	12375	12964	22527	23261	18442	20650	21843	21782	--	--
pme2237	181.07	101	182.079	C6H14O6	[M-H]-	Dulcitol	Others	Saccharides and Alcohols	608-66-2	A	37068	21774	20648	26036	21292	16284	38280	40998	34878	71838	62353	45197	36049	34881	39963	C01697	ko00052,ko01100
mws0214	181.07	71	182.079	C6H14O6	[M-H]-	D-Sorbitol	Others	Saccharides and Alcohols	50-70-4	A	129630	86527	76169	106290	89593	87907	143510	151260	136200	227610	169330	148160	156420	149110	170490	C00794	ko00051,ko00052,ko01100,ko02010
pme2596	184.06	148	183.053	C8H9NO4	[M+H]+	4-Pyridoxic acid	Others	Vitamin	82-82-6	B	13659	16180	14709	15964	14779	19354	29451	28792	23112	27199	20123	20648	19676	20314	18698	C00847	ko00750,ko01100
pme0309	183.03	124	184.037	C8H8O5	[M-H]-	3-O-Methylgallic Acid	Tannins	Tannin	3934-84-7	A	894960	62235	44185	84966	67696	111240	28595	40502	50212	71092	42747	50820	130060	154050	134210	C05616	--
HJN037	183.03	124.02	184.037	C8H8O5	[M-H]-	4-O-Methylgallic Acid	Phenolic acids	Phenolic acids	4319-02-2	B	2748300	166440	138590	213540	174170	345750	80235	101910	131750	214980	131290	121790	420020	340940	409750	--	--
pmb1754	184	125	184.073	C5H15NO4P+	[M]+	O-Phosphocholine	Alkaloids	Alkaloids	107-73-3	B	2546200	3346700	4101200	3920200	3868300	2568600	850060	1376200	1017100	826290	988670	1239400	1852900	1869500	1685000	C00588	ko00564,ko01100
Zmgn000447	184.98	78.96	185.993	C3H7O7P	[M-H]-	3-Phospho-D-glyceric acid	Others	Saccharides and Alcohols	820-11-1	B	47181	66812	101920	83567	63045	71058	117680	122250	158960	74322	86221	82655	79245	93345	96327	C00197	ko00010,ko00030,ko00260,ko00270,ko00561,ko00630,ko00710,ko01100,ko01110,ko01200,ko01230,ko01240
mws0752	185.15	185.16	186.162	C11H22O2	[M-H]-	Undecylic Acid	Lipids	Free fatty acids	112-37-8	B	230140	188010	226790	202050	198940	212210	213150	224930	218500	235890	225680	198570	228900	171370	198700	C17715	--
pmn001492	187.1	123.1	188.041	C11H8O3	[M-H]-	Ayapin	Lignans and Coumarins	Coumarins	494-56-4	B	31546	44471	43893	37759	44002	31746	44468	37918	36728	36324	32660	32738	42152	41280	45290	C18078	--
pme0137	187.07	125	188.08	C7H12N2O4	[M-H]-	N-Acetyl-L-Glutamine	Amino acids and derivatives	Amino acids and derivatives	2490-97-3	B	625590	891690	887610	774400	759090	822620	989960	981860	899270	839790	847220	869130	806460	972970	839150	--	--
mws0237	187.1	125	188.105	C9H16O4	[M-H]-	Azelaic acid	Organic acids	Organic acids	123-99-9	A	629860	864690	889350	760500	670210	736200	756590	690400	822840	699570	661980	667390	749130	749930	691010	C08261	--
mws0736	189.12	86	188.116	C8H16N2O3	[M+H]+	N-Glycyl-L-leucine*	Amino acids and derivatives	Amino acids and derivatives	869-19-2	B	43647	46762	60649	30267	24001	44531	119650	119780	83173	70289	86854	67217	68644	68615	69138	C02155	--
pme0122	189.12	126	188.116	C8H16N2O3	[M+H]+	N6-Acetyl-L-lysine	Amino acids and derivatives	Amino acids and derivatives	692-04-6	B	100470	156470	219580	121280	88445	155630	239460	164260	209890	250600	241750	313580	130070	185750	159140	C02727	ko00310,ko01100
mws5041	189.12	86.1	188.116	C8H16N2O3	[M+H]+	L-Glycyl-L-isoleucine*	Amino acids and derivatives	Amino acids and derivatives	19461-38-2	B	28396	34044	43026	28483	26686	32066	93228	75864	64108	54739	54487	41115	49551	43729	53766	--	--
Zmjp000182	189.13	70.07	188.127	C7H16N4O2	[M+H]+	N-Monomethyl-L-arginine	Amino acids and derivatives	Amino acids and derivatives	17035-90-4	A	812980	1443100	1268900	743990	1038700	1173200	2167600	2503800	2081400	1649400	1500400	1716500	1815300	1396100	1355300	C03884	--
pme3388	189.13	144	188.127	C7H16N4O2	[M+H]+	Homoarginine	Amino acids and derivatives	Amino acids and derivatives	156-86-5	B	123770	218380	264430	201130	149940	216280	330770	383870	371720	319900	338480	345920	284940	319860	295230	C01924	--
pmf0348	187.13	97	188.141	C10H20O3	[M-H]-	2,6-Dimethyl-7-octene-2,3,6-triol	Others	Saccharides and Alcohols	73815-21-1	B	60878	72104	80362	74873	60307	48924	73500	73172	57985	66507	56198	50691	72351	67624	62469	--	--
Zmtn001624	188.04	144.05	189.043	C10H7NO3	[M-H]-	N-Acetylisatin	Alkaloids	Plumerane	574-17-4	B	28441	26515	33198	39281	30960	31237	30284	97216	20674	14627	12370	12498	33744	35382	40515	C02172	ko00380
pme0075	188.06	128	189.064	C7H11NO5	[M-H]-	N-Acetyl-L-glutamic acid	Amino acids and derivatives	Amino acids and derivatives	1188-37-0	A	654730	839800	1020700	669540	694470	578870	2313300	1771800	2053600	1794300	1664900	1170300	1285600	1408300	1461000	C00624	ko00220,ko01100,ko01110,ko01210,ko01230
pme2244	190.09	118.07	189.07	C11H11NO2	[M+H]+	3-Indolepropionic acid	Alkaloids	Plumerane	830-96-6	B	63913	73215	74950	62621	65709	59298	102470	95418	97488	82562	83780	75670	74899	72561	87546	--	--
mws0193	190.12	127	189.111	C7H15N3O3	[M+H]+	L-Homocitrulline	Amino acids and derivatives	Amino acids and derivatives	1190-49-4	B	6973.7	12637	10282	3081.6	7755.2	9726.1	11722	14416	14903	16519	24804	19804	13782	12106	13917	C02427	--
pme0278	191.1	128	190.095	C7H14N2O4	[M+H]+	2,6-Diaminooimelic acid	Organic acids	Organic acids	583-93-7	B	41852	83826	162500	62938	56722	57097	181900	227550	212630	157220	183090	159450	200910	178680	142960	C00666	ko00300,ko01100,ko01110,ko01230
pmb2561	190.1	84	191.062	C7H13NO3S	[M-H]-	N-Acetyl-L-methionine	Amino acids and derivatives	Amino acids and derivatives	65-82-7	B	23269	120220	145880	124450	76113	112550	25264	34317	39898	28769	21455	29816	68502	73619	55962	C02712	--
Zmyn000453	191.02	111.01	192.027	C6H8O7	[M-H]-	Isocitric Acid	Organic acids	Organic acids	320-77-4	A	5270300	15449000	18905000	11196000	12533000	12253000	11717000	13549000	10454000	12561000	13201000	15314000	12724000	11998000	13199000	C00311	ko00020,ko00630,ko01100,ko01110,ko01200,ko01210,ko01230,ko01240
mws0281	191.02	111.01	192.027	C6H8O7	[M-H]-	Citric Acid	Organic acids	Organic acids	77-92-9	A	7780300	9754900	8120100	9438300	9792700	9375000	13629000	11292000	11688000	14817000	14207000	13179000	11004000	11851000	11481000	C00158	ko00020,ko00250,ko00630,ko01100,ko01110,ko01200,ko01210,ko01230,ko01240
mws0277	191.06	85	192.063	C7H12O6	[M-H]-	Quinic Acid	Organic acids	Organic acids	77-95-2	B	9696600	27633000	32937000	22036000	22767000	24961000	24462000	24360000	22314000	23802000	26396000	27343000	23857000	24028000	25122000	C00296	ko00400,ko01100
Lmmp002080	193.13	105.03	192.126	C11H16N2O	[M+H]+	N-(4-Aminobutyl)benzamide	Alkaloids	Phenolamine	5692-23-9	B	138590	396950	121750	260660	148690	164560	224110	426690	125970	75643	125570	74651	188230	192670	177670	--	--
mws1189	193.04	72.8	194.033	C6H10O7	[M-H]-	D-Galacturonic acid*	Organic acids	Organic acids	685-73-4	A	2614100	2568300	2707700	2647900	2421400	2942800	2620700	2662800	2675000	3749000	4207000	4042200	3565800	3514400	3653200	C00333	ko00040,ko00053,ko00520,ko01100,ko01240,ko02010
pme3705	193.04	73	194.043	C6H10O7	[M-H]-	D-Glucoronic acid*	Others	Saccharides and Alcohols	6556-12-3	A	2603100	2801500	3063000	3513800	3209500	3675900	3233000	3189500	3273300	4637400	5185800	4090000	4675700	3835800	4354800	C00191	ko00040,ko00053,ko00520,ko00562,ko01100,ko01240
Xmgn006542	193.05	133.03	194.057	C10H10O4	[M-H]-	Dimethyl Phthalate	Phenolic acids	Phenolic acids	131-11-3	B	43311	116620	179230	91009	92829	95425	70355	73635	61348	54863	64214	68790	93261	89288	92165	C11233	--
Lmdn003756	193.05	135.05	194.058	C10H10O4	[M-H]-	Methyl caffeate	Phenolic acids	Phenolic acids	3843-74-1	B	33395	87548	91729	52062	27317	57213	14975	30211	14936	7731.4	6705	5592.4	29248	30603	34441	C10477	--
mws0014	193.05	134.01	194.058	C10H10O4	[M-H]-	Ferulic acid*	Phenolic acids	Phenolic acids	537-98-4	B	66446	57838	47947	44034	126010	68581	30974	39258	33900	30122	20618	16234	33037	37500	41818	C01494	ko00940,ko01100,ko01110
pme0422	193.06	134	194.058	C10H10O4	[M-H]-	Isoferulic Acid*	Phenolic acids	Phenolic acids	537-73-5	B	59195	45386	37174	53475	126980	58571	29906	29209	36068	33103	22159	28676	31300	47680	36066	C10470	--
mws2104	193.07	99.01	194.079	C7H14O6	[M-H]-	D-Pinitol	Others	Saccharides and Alcohols	10284-63-6	B	123510	103470	94360	115310	100510	96213	80012	80668	86102	107020	108140	109180	90318	108520	104460	C03844	--
pme0534	195.05	74.9	196.058	C6H12O7	[M-H]-	Gluconic acid	Others	Saccharides and Alcohols	526-95-4	A	16612000	13057000	11593000	13619000	11186000	11100000	10179000	10022000	10896000	12328000	12301000	15479000	13563000	13712000	13559000	C00257	ko00030,ko01100,ko01110,ko01200
pme3827	198.08	152.2	197.069	C9H11NO4	[M+H]+	3,4-Dihydroxy-L-phenylalanine (L-Dopa)	Amino acids and derivatives	Amino acids and derivatives	59-92-7	B	43654	26086	28132	23146	21407	22110	52735	30242	55020	37686	56866	35272	36774	25828	39872	C00355	ko00350,ko00950,ko00965,ko01100,ko01110
mws0027	197.05	123	198.053	C9H10O5	[M-H]-	Syringic acid	Phenolic acids	Phenolic acids	530-57-4	A	83398	45318	45857	47193	48783	51927	43281	36207	39684	50363	38274	42018	39352	47868	48740	C10833	--
Zmzn000079	199	78.96	200.009	C4H9O7P	[M-H]-	D-Erythrose-4-phosphate	Others	Saccharides and Alcohols	585-18-2	B	17451	37235	64064	47836	37768	49542	126960	79702	84662	58886	93562	63724	62884	74274	76418	C00279	ko00030,ko00400,ko00710,ko00750,ko00998,ko01100,ko01110,ko01200,ko01230,ko01240
pmb2640	199.17	199.17	200.178	C12H24O2	[M-H]-	Dodecanoic acid (Lauric acid)	Lipids	Free fatty acids	143-07-7	A	34344	34868	38148	37185	36846	37294	36226	36548	39645	49056	33656	33588	40164	38564	33284	C02679	ko00061,ko01100,ko01110
mws5037	203.14	86.1	202.132	C9H18N2O3	[M+H]+	L-Alanyl-L-leucine	Amino acids and derivatives	Amino acids and derivatives	3303-34-2	B	28742	75533	118040	66858	73318	87250	174200	172970	167720	115380	123010	138410	113760	131740	126460	--	--
NK10251888	203.15	70.07	202.143	C8H18N4O2	[M+H]+	NG,NG-Dimethyl-L-arginine	Amino acids and derivatives	Amino acids and derivatives	30315-93-6	B	109220	187370	224600	96627	90022	103860	229870	305040	322530	169830	216080	107310	153850	230570	160430	C03626	--
mws0018	203.22	83	202.216	C10H26N4	[M+H]+	Spermine	Alkaloids	Phenolamine	71-44-3	B	7090900	7970100	7911200	7287600	7860600	8027600	9404500	9344900	8438100	11332000	9522400	8649000	8470600	8467900	7885100	C00750	ko00330,ko00410,ko00480,ko00770,ko01100,ko01240
pme2060	204.25	136	203.117	C10H13N5	[M+H]+	N6-Isopentenyladenine	Nucleotides and derivatives	Nucleotides and derivatives	2365-40-4	B	6834.2	11399	9265.6	81791	49606	31859	8524.3	22324	26313	29072	20794	46934	29687	25366	27534	C04083	ko00908,ko01110,ko04075
mws0282	203.08	116.05	204.09	C11H12N2O2	[M-H]-	L-Tryptophan	Amino acids and derivatives	Amino acids and derivatives	73-22-3	A	19586000	21604000	33036000	22229000	23998000	22209000	31055000	30102000	29694000	19705000	23240000	22151000	24132000	25949000	26194000	C00078	ko00260,ko00380,ko00400,ko00901,ko00966,ko00970,ko00998,ko01100,ko01110,ko01210,ko01230,ko01240
Zmtn001464	204.03	160.04	205.038	C10H7NO4	[M-H]-	4,8-Dihydroxyquinoline-2-carboxylic acid	Organic acids	Organic acids	59-00-7	B	43975	47709	55513	43694	53076	43295	87456	88829	90038	72186	66934	60271	55224	64087	64463	C02470	ko00380
pmb0818	206.1	147.5	205.074	C11H11NO3	[M+H]+	Methoxyindoleacetic acid	Alkaloids	Plumerane	3471-31-6	B	1377100	1818800	3140000	1788500	2102700	1868400	2606700	2416300	2664100	1746400	1937900	1933300	2138100	2214500	2234300	C05660	ko00380
Lmln010063	205.16	189.13	206.167	C14H22O	[M-H]-	2,6-Di-tert-butylphenol*	Phenolic acids	Phenolic acids	128-39-2	A	200570	190090	203920	171270	168130	175330	188020	182290	158560	195140	241620	161540	206720	181260	179140	--	--
Lmbn013410	205.16	189.13	206.167	C14H22O	[M-H]-	2,4-Di-Tert-Butylphenol*	Phenolic acids	Phenolic acids	96-76-4	A	217240	227490	207380	204070	175320	198760	192750	193310	182930	188950	239320	185450	205030	192090	195260	--	--
Zmgn002106	206.08	58.03	207.09	C11H13NO3	[M-H]-	N-Acetyl-L-phenylalanine	Amino acids and derivatives	Amino acids and derivatives	2018-61-3	B	190470	932130	914350	1373100	1154400	1447300	964860	907920	1051900	824590	695020	1070000	906580	1040400	990290	C03519	ko00360,ko01100
Lmbp002962	209.05	194.02	208.037	C10H8O5	[M+H]+	Isofraxetin	Lignans and Coumarins	Coumarins	50656-75-2	B	15928	20505	16332	13544	16115	26879	77252	71710	85111	39043	30476	41802	38962	45342	47460	--	--
pme3443	207.07	192	208.074	C11H12O4	[M-H]-	Sinapinaldehyde	Phenolic acids	Phenolic acids	4206-58-0	B	32827	80296	164620	10405	15322	42168	151690	164490	215300	55066	35291	27543	93827	89666	90525	C05610	ko00940,ko01100,ko01110
Zmpn000199	209.03	85.03	210.038	C6H10O8	[M-H]-	D-Galactaric acid*	Others	Saccharides and Alcohols	526-99-8	A	2543900	2547100	2280600	2246000	2053100	2964900	1403100	1311400	1354800	1198500	1188200	1308700	1622100	1432700	1586400	C00879	ko00053,ko01100
Zmyn000108	209.03	85.03	210.038	C6H10O8	[M-H]-	D-Saccharic acid*	Others	Saccharides and Alcohols	87-73-0	A	2679800	3171000	2342700	2463400	2337300	3314900	1493800	1343100	1421700	1396400	1337500	1240800	1538200	1474700	1648700	C00818	ko00053,ko01100
Hmcn000192	209.07	59.01	210.073	C7H14O7	[M-H]-	Sedoheptulose	Others	Saccharides and Alcohols	3019-74-7	B	1201600	1148100	996050	1227600	1194900	1579700	568910	535350	479110	543940	494710	505050	657930	641470	769710	C02076	ko00710,ko01100
Hmlp008487	211.17	81.07	210.161	C13H22O2	[M+H]+	Blumenol C	Terpenoids	Terpene	36151-02-7	B	14466	14237	13474	9604.6	12112	8747.6	14978	18257	11063	13709	10508	9100.2	17771	15231	19373	--	--
mws1674	213.11	120	212.106	C12H12N4	[M+H]+	Chrysoidine	Alkaloids	Alkaloids	532-82-1	B	4686.2	3461.4	3780.4	3483.6	2521.2	6091.1	4038.5	2421.7	2291.2	5221.3	4960.2	4319.9	4711	4384.5	4370.4	C19369	--
pme0170	217.13	158	216.122	C8H16N4O3	[M+H]+	N-Acetyl-L-Arginine	Amino acids and derivatives	Amino acids and derivatives	155-84-0	B	12745	42975	38676	11218	7093.7	11379	80882	78713	70629	179920	93646	100450	60880	62988	59169	--	--
pme2566	217.08	199	218.09	C8H14N2O5	[M-H]-	5-L-Glutamyl-L-amino acid	Amino acids and derivatives	Amino acids and derivatives	5875-41-2	B	7115.4	14635	10118	10333	9222.8	8593.2	13084	9483.9	12283	7094.5	11396	5012.6	16554	13810	11092	--	--
Lmrj001698	219.13	60.04	218.127	C9H18N2O4	[M+H]+	L-Seryl-L-Isoleucine	Amino acids and derivatives	Amino acids and derivatives	91086-51-0	B	37923	49461	77018	37856	63185	50432	84960	88439	68372	52962	58469	46188	57231	65586	69208	--	--
pmb0426	219.1	174.4	218.142	C13H18N2O	[M+H]+	N,N-Dimethyl-5-methoxytryptamine	Alkaloids	Alkaloids	1019-45-0	B	70624	53861	77135	87051	42301	88425	61344	96883	72418	66222	35417	59462	67290	67277	55746	C08309	--
mws1337	220.12	202.1	219.111	C9H17NO5	[M+H]+	D-Pantothenic Acid	Others	Vitamin	79-83-4	A	535170	956080	1141000	637060	617830	765830	1171900	1082000	1090900	808370	789900	672580	915040	816750	856030	C00864	ko00410,ko00770,ko01100,ko01110,ko01240
pme1228	221.09	204	220.085	C11H12N2O3	[M+H]+	5-Hydroxy-L-tryptophan	Amino acids and derivatives	Amino acids and derivatives	56-69-9	B	57660	101990	156460	85973	96124	88983	192070	208080	232030	126430	128270	158360	145430	142630	144400	C00643	ko00380,ko01100
Hmyp002656	222.08	130.06	221.068	C11H11NO4	[M+H]+	Methyl dioxindole-3-acetate	Others	Others	57061-18-4	B	37400	31068	21719	39479	27075	38233	68671	45614	40624	26943	27574	30815	36923	38029	35077	--	--
mws4174	222.1	138	221.09	C8H15NO6	[M+H]+	N-Acetyl-D-mannosamine	Others	Saccharides and Alcohols	7772-94-3	B	227300	111300	80870	42565	83720	63077	392390	301840	430460	317650	401270	350420	232080	223560	228660	C00645	ko00520,ko01100
pme2755	222	144	221.09	C8H15NO6	[M+H]+	N-Acetyl-D-glucosamine	Others	Saccharides and Alcohols	7512-17-6	B	128810	121100	137120	122170	120430	130130	145820	159140	157300	164520	189020	142350	157880	164970	130530	C00140	ko00520,ko01100,ko02010
mws2608	222.1	84.05	221.09	C8H15NO6	[M+H]+	N-Acetyl-D-galactosamine	Others	Saccharides and Alcohols	1811-31-0	B	179950	95602	81701	38765	50130	53554	221550	212930	264740	205430	275100	232270	162890	162190	160530	C01132	ko00052,ko01100
mws5042	223.11	120.09	222.1	C11H14N2O3	[M+H]+	L-Glycyl-L-phenylalanine	Amino acids and derivatives	Amino acids and derivatives	721-66-4	B	19200	26918	41024	19336	28536	25002	56298	48186	52513	34365	41290	33822	33495	33907	35869	--	--
Cmsp002787	227.09	181.05	226.084	C11H14O5	[M+H]+	3,4'-Dihydroxy-3',5'-dimethoxypropiophenone	Phenolic acids	Phenolic acids	136196-47-9	A	121970	271240	307700	19474	18497	25785	1090600	777000	839270	85896	51126	64241	300820	266310	217780	--	--
pmb2643	225.19	207	226.193	C14H26O2	[M-H]-	Myristoleic acid	Lipids	Free fatty acids	544-64-9	A	3245.1	3739.2	2574.6	3716.6	2932.8	3463.8	3682.1	3448.3	3240.3	3549.7	2924.7	3842.1	3531.8	2980.5	3022.3	C08322	--
mws0021	227.07	185	228.079	C14H12O3	[M-H]-	Resveratrol	Others	Stilbene	501-36-0	A	3353300	10243000	7688600	1099200	556270	487580	24812000	29603000	30740000	15624000	6597800	12669000	14489000	13484000	15006000	C03582	ko00945,ko01110
mws0119	227.2	227.2	228.209	C14H28O2	[M-H]-	Myristic Acid	Lipids	Free fatty acids	544-63-8	A	2520500	2744100	2841100	2451500	2594800	2969800	2769600	3262500	2829700	3282000	2874400	3462900	4040600	4589800	3662500	C06424	ko00061,ko01100
mws0221	241.03	152	240.024	C6H12N2O4S2	[M+H]+	L-Cystine	Amino acids and derivatives	Amino acids and derivatives	56-89-3	B	27558	50610	31607	40452	38643	53312	10801	14492	10474	11064	14132	15349	25848	22731	19390	C00491	ko00270,ko01100,ko02010
pme2827	239	223	240.245	C16H32O	[M-H]-	Palmitaldehyde	Lipids	Free fatty acids	629-80-1	B	3115800	3181700	3021100	3234800	3205600	3373800	3580400	3472800	3062800	2977800	3186200	3092800	10074000	10005000	12021000	C00517	ko00071
pme0264	243.1	127	242.09	C10H14N2O5	[M+H]+	Thymidine	Nucleotides and derivatives	Nucleotides and derivatives	50-89-5	B	21949	13290	18858	18524	18461	15187	36447	39732	41424	22963	30845	25265	22424	23886	25754	C00214	ko00240,ko01100
Hmmn007137	241.09	225.05	242.094	C15H14O3	[M-H]-	3,4′-Dihydroxy-5-methoxystilbene	Others	Stilbene	42438-89-1	A	91249	327840	211210	38610	24679	19680	758290	845040	881910	341570	162340	256560	390970	372390	387250	--	--
mws0359	241.22	241.22	242.225	C15H30O2	[M-H]-	Pentadecanoic Acid	Lipids	Free fatty acids	1002-84-2	A	51509	43620	46181	38571	41012	76487	40889	53334	51584	50333	41211	43032	44817	42821	39356	C16537	--
pme3732	244.09	112	243.086	C9H13N3O5	[M+H]+	Cytidine	Nucleotides and derivatives	Nucleotides and derivatives	65-46-3	B	172550	299090	263900	149960	239240	186780	464800	440460	497820	412010	379710	386080	374510	354780	339570	C00475	ko00240,ko01100,ko02010
ML10180524	244.09	112.05	243.086	C9H13N3O5	[M+H]+	Cytarabine	Nucleotides and derivatives	Nucleotides and derivatives	147-94-4	B	30481	38096	42976	23499	26351	21603	93729	56937	105210	54634	54624	48827	57019	51544	43497	C02961	--
mws0248	243.06	110	244.07	C9H12N2O6	[M-H]-	Uridine	Nucleotides and derivatives	Nucleotides and derivatives	58-96-8	A	74261	88255	95636	104090	159820	110880	165630	137330	132210	126620	95880	88224	99020	97190	110830	C00299	ko00240,ko01100,ko02010
mws2103	243.07	159.1	244.074	C14H12O4	[M-H]-	Piceatannol	Others	Stilbene	10083-24-6	A	674920	898580	645920	115860	66986	35661	2346900	1803300	2366300	1714700	369300	482540	1159200	1080100	1090500	C05901	ko00945,ko01110
pme2266	245.1	227	244.088	C10H16N2O3S	[M+H]+	Biotin	Others	Vitamin	58-85-5	B	73986	94922	93128	42112	50351	39934	60032	48854	58248	21449	16006	18468	40028	45376	44967	C00120	ko00780,ko01100,ko01240,ko02010
pmb2591	245.09	203.2	246.1	C13H14N2O3	[M-H]-	N-Acetyl-L-Tryptophan	Amino acids and derivatives	Amino acids and derivatives	1218-34-4	A	40324	140860	211350	357220	295990	400570	107540	116560	136310	110870	74310	100070	160860	193230	160370	--	--
mws0124	247.11	130	246.1	C13H14N2O3	[M+H]+	N-(3-Indolylacetyl)-L-alanine	Amino acids and derivatives	Amino acids and derivatives	57105-39-2	B	17227	27970	70684	20691	27448	19290	35936	35677	31507	20011	21339	27694	27537	20453	27281	--	--
pme2563	249.06	128	250.062	C8H14N2O5S	[M-H]-	γ-Glu-Cys	Amino acids and derivatives	Amino acids and derivatives	636-58-8	B	5005.8	36083	63709	49615	36141	39416	81577	77639	99153	55094	92776	62621	64229	60937	72858	C00669	ko00480,ko01100,ko01240
pme3961	252.11	136	251.102	C10H13N5O3	[M+H]+	2'-Deoxyadenosine	Nucleotides and derivatives	Nucleotides and derivatives	958-09-8	B	145770	56334	60644	91460	75373	42741	306330	371430	471840	236550	252280	291290	214130	217710	195640	C00559	ko00230,ko01100,ko02010
mws0040	255.07	153	254.058	C15H10O4	[M+H]+	Chrysin	Flavonoids	Flavonoid	480-40-0	A	22928	24558	4494.6	5027.8	12381	3472.6	14023	4707	5242.4	11058	8195.5	27588	13832	13810	15459	C10028	ko00941
pma3101	256.2	124.1	256.082	C11H14NO6+	[M+H]+	Nicotinate D-ribonucleoside	Others	Vitamin	17720-18-2	B	1839400	2762400	3577000	2917100	2217700	2478200	5023600	4817300	7565200	3868500	5129900	3944100	3542200	3869200	4257900	C05841	ko00760,ko01100
mws1359	255.1	239	256.11	C16H16O3	[M-H]-	Pterostilbene	Others	Stilbene	537-42-8	A	39777	69122	114230	9678	1689.1	4215.7	1005100	1224000	1145700	602660	290770	342390	439060	438620	441690	C10287	ko00945
mws1488	255.23	237.22	256.24	C16H32O2	[M-H]-	Palmitic acid	Lipids	Free fatty acids	57-10-3	A	4338.7	4560	3657.6	3545.5	6049.2	5819.7	6446.1	6735.2	6472.8	8902.7	5232.1	3622.8	4756	4427.6	4408.2	C00249	ko00061,ko00062,ko00071,ko00073,ko01040,ko01100,ko01212
mws0120	258.11	104.11	257.103	C8H20NO6P	[M+H]+	Choline Alfoscerate	Lipids	PC	28319-77-9	A	3995100	7017900	4702600	5718100	6981900	5008400	2033300	2410400	1611400	3106900	4353500	2675100	3391700	4134300	3793900	C00670	ko00564,ko00565
Zmyn000110	258.04	78.96	259.046	C6H14NO8P	[M-H]-	D-Glucosamine 1-phosphate	Others	Saccharides and Alcohols	2152-75-2	B	139280	165210	148120	211620	255040	181480	83726	99303	107650	129600	113840	123360	132650	149100	124620	C06156	ko00520,ko01100
mws0866	259.02	97	260.03	C6H13O9P	[M-H]-	D-Glucose 6-phosphate*	Others	Saccharides and Alcohols	56-73-5	A	21475000	20937000	21272000	15909000	17945000	18712000	11001000	14286000	12378000	15446000	17652000	17055000	15576000	14691000	14904000	C00092	ko00500,ko00524,ko00562,ko00998,ko01100,ko01110
mws1090	259.02	97	260.03	C6H13O9P	[M-H]-	Glucose-1-phosphate*	Others	Saccharides and Alcohols	59-56-3	A	22696000	25823000	17413000	17742000	19481000	21090000	11656000	13817000	11144000	13396000	20801000	15155000	14439000	16028000	18597000	C00103	ko00010,ko00040,ko00052,ko00500,ko00520,ko00523,ko00561,ko01100,ko01110,ko01240
pme3313	259	97	260.03	C6H13O9P	[M-H]-	D-Fructose 6-phosphate*	Others	Saccharides and Alcohols	643-13-0	A	10466000	10788000	9856900	6586700	6941500	9247600	5083900	6531200	5222100	7516200	8874000	6769900	7275000	8274100	8511900	C00085	ko00052,ko00500,ko00710,ko01100,ko01110,ko01200
Zmpn000095	261.04	78.96	262.045	C6H15O9P	[M-H]-	Sorbitol-6-phosphate	Others	Saccharides and Alcohols	20479-58-7	B	142190	190860	150960	121910	156240	128960	60291	90048	72362	74795	120190	109550	77680	110640	116780	C01096	ko00051,ko01100
Lmtn004049	263.13	204.12	264.136	C15H20O4	[M-H]-	Abscisic acid	Organic acids	Organic acids	21293-29-8	A	48660	92568	145990	111830	121240	113060	374390	215790	324020	377160	420020	489940	245370	261420	261560	C06082	ko00906,ko01100,ko01110,ko04075
pmb0952	265.1	122.1	265.112	C12H17N4OS+	[M+H]+	Thiamine (Vitamin B1)	Others	Vitamin	70-16-6	B	172260	368400	587350	526700	520550	458840	331550	338170	235190	360100	331380	487220	389260	458110	425920	C00378	ko00730,ko01100,ko01240,ko02010,ko04122
pme1184	268.1	152	267.097	C10H13N5O4	[M+H]+	2'-Deoxyguanosine	Nucleotides and derivatives	Nucleotides and derivatives	961-07-9	B	32671	16896	18150	16523	17741	12172	23040	35172	43201	26036	27681	20366	25094	24234	26541	C00330	ko00230,ko01100,ko02010
pme0230	268.1	136.06	267.097	C10H13N5O4	[M+H]+	Adenosine	Nucleotides and derivatives	Nucleotides and derivatives	58-61-7	A	1917000	5017200	6175100	3728100	4053200	3910800	8175400	7967500	7247600	6437700	5634500	5270800	5658300	5705800	6027500	C00212	ko00230,ko01100,ko02010
mws1060	267.07	135	268.081	C10H12N4O5	[M-H]-	9-(Arabinosyl)hypoxanthine	Nucleotides and derivatives	Nucleotides and derivatives	7013-16-3	B	55119	102140	160350	19632	34989	13371	209830	211140	253810	57456	46572	55269	90447	93145	133500	--	--
pme0376	271.06	151	272.068	C15H12O5	[M-H]-	Naringenin (5,7,4'-Trihydroxyflavanone)*	Flavonoids	Dihydroflavone	480-41-1	A	370370	678600	761870	183730	153960	176420	1801100	1627400	1923800	208160	199860	207500	791920	729630	757930	C00509	ko00941,ko00943,ko01100,ko01110
pme2960	273.08	153	272.068	C15H12O5	[M+H]+	Naringenin chalcone*	Flavonoids	Chalcones	73692-50-9	A	100400	158480	232250	204780	127450	195680	97758	125890	140000	158160	164290	130680	201670	197430	186880	C06561	ko00941,ko01100,ko01110
pme3472	271.09	107.6	272.09	C12H16O7	[M-H]-	Arbutin	Phenolic acids	Phenolic acids	497-76-7	B	164780	287520	274940	55915	38508	54210	305310	293910	377980	68963	48515	47843	157520	178800	172760	C06186	ko00010
Lmmn003323	271.23	225.22	272.235	C16H32O3	[M-H]-	2-Hydroxyhexadecanoic acid	Organic acids	Organic acids	764-67-0	A	160940	158820	210780	331830	123590	128160	193130	330200	242070	231600	263770	187860	221440	199840	198440	--	--
pme1201	273.08	167.03	274.084	C15H14O5	[M-H]-	Phloretin	Flavonoids	Chalcones	60-82-2	A	23238	42241	37183	35133	25773	27390	59890	73578	77522	68448	71962	77579	61665	61023	62097	C00774	ko00941,ko01110
mws1422	275.09	107	274.084	C15H14O5	[M+H]+	Epiafzelechin	Flavonoids	Flavanols	24808-04-6	A	1360000	384770	310350	398520	584150	439620	206180	248610	223890	277110	209650	151740	370600	411710	398820	C12128	ko00941,ko01110
mws1038	277.12	146	278.13	C11H22N2O4S	[M-H]-	Pantetheine	Others	Others	496-65-1	A	2585.9	16365	17183	6690.7	5956.8	7283.5	59441	59218	47398	23460	33031	28927	27303	25722	20820	C00831	ko00332,ko00770,ko01110
Lmxp011770	279.16	149.02	278.152	C16H22O4	[M+H]+	Diisobutyl phthalate*	Phenolic acids	Phenolic acids	84-69-5	A	8460800	8902600	10496000	9665300	10343000	9392300	9175300	9571800	10135000	8956000	8788000	9072300	9112600	8518100	8610400	C15205	--
Lmlp012720	279.16	149.02	278.152	C16H22O4	[M+H]+	Dibutyl phthalate*	Phenolic acids	Phenolic acids	84-74-2	A	8967900	8672200	9917800	9893200	9718600	10015000	9144600	8999800	9511700	8391300	9413700	9095900	9268700	8585600	8642000	C14214	--
mws5035	279.17	120.08	278.163	C15H22N2O3	[M+H]+	L-Leucyl-L-phenylalanine	Amino acids and derivatives	Amino acids and derivatives	56217-82-4	B	66500	34312	48428	28680	38442	27889	43647	33733	38308	36812	22760	24925	31308	32014	29067	--	--
mws0366	277.22	277.22	278.225	C18H30O2	[M-H]-	γ-Linolenic Acid; Cis,Cis,Cis-6,9,12-Octadecatrienoic acid*	Lipids	Free fatty acids	506-26-3	A	22663000	22193000	20480000	19125000	19555000	19544000	24697000	28658000	24636000	21567000	19894000	19541000	21599000	21389000	20975000	C06426	ko00591,ko01040,ko01100
pmb0889	279.23	95.1	278.225	C18H30O2	[M+H]+	Punicic acid (9Z,11E,13Z-octadecatrienoic acid)	Lipids	Free fatty acids	544-72-9	B	513070	403560	396290	341870	386190	267610	586810	683350	603620	567860	495830	474660	506570	493540	460520	C08364	--
mws0367	277.22	277.22	278.225	C18H30O2	[M-H]-	α-Linolenic Acid; Cis,Cis,Cis-9,12,15-Octadecatrienoic Acid*	Lipids	Free fatty acids	463-40-1	A	21355000	20431000	20550000	16919000	17816000	18264000	23247000	26834000	22623000	19483000	18731000	18521000	20643000	21000000	19773000	C06427	ko00592,ko01040,ko01100,ko01110
Lmbn005923	277.22	59.01	278.225	C18H30O2	[M-H]-	Crepenynic acid	Lipids	Free fatty acids	2277-31-8	B	36571	31964	31451	29096	34764	35214	38441	45175	38762	33746	31617	32427	34701	30895	35105	C07289	ko00591
Lmhn003223	279.05	147.04	280.058	C13H12O7	[M-H]-	Cinnamoyltartaric acid	Phenolic acids	Phenolic acids	-	B	2464.2	18586	14822	7144.4	20411	13933	16432	17112	20798	17338	9132.5	14344	18530	18509	17345	--	--
mws0629	281.11	166	280.106	C13H16N2O5	[M+H]+	L-Aspartyl-L-Phenylalanine	Amino acids and derivatives	Amino acids and derivatives	13433-09-5	A	7524.9	11378	10217	14495	16095	12821	67106	45624	57920	38168	45462	41812	27279	30671	37983	--	--
mws1491	279.23	279.23	280.24	C18H32O2	[M-H]-	Linoleic acid; Cis,Cis-9,12-Octadecadienoic Acid	Lipids	Free fatty acids	60-33-3	A	13156000	20250000	19980000	12883000	17759000	13756000	32024000	36370000	30807000	14843000	14540000	14745000	20385000	19433000	19681000	C01595	ko00591,ko01040,ko01100
Lmbn006152	279.23	59.01	280.24	C18H32O2	[M-H]-	(9Z,11E)-Octadecadienoic acid	Lipids	Free fatty acids	2540-56-9	A	10089	17194	16673	8687.8	12135	9758.1	25501	26175	24137	11301	9960.6	11070	16644	14179	16979	C04056	ko00591
Hmhp001812	282.12	136.06	281.112	C11H15N5O4	[M+H]+	2'-O-Methyladenosine	Nucleotides and derivatives	Nucleotides and derivatives	2140-79-6	B	124810	56722	75625	71994	70603	98885	68612	82586	60501	87175	63198	53853	87082	72680	84201	--	--
YC512118	282.28	247.24	281.272	C18H35NO	[M+H]+	Oleamide (9-Octadecenamide)	Lipids	Free fatty acids	301-02-0	A	55176	78354	56781	60065	126250	36320	37493	68925	38237	69157	47706	43089	43730	43430	45007	C19670	--
mws2623	281.25	281.25	282.256	C18H34O2	[M-H]-	Vaccenic acid; Cis-11-Octadecenoic acid	Lipids	Free fatty acids	506-17-2	A	1031700	1808300	848330	1479100	1693400	1622500	2074700	2283800	1732400	1146800	841380	1149700	1364400	1372300	1380100	C21944	--
Lmyn012331	281.25	281.25	282.256	C18H34O2	[M-H]-	Petroselinic acid	Lipids	Free fatty acids	593-39-5	B	966030	1785400	764890	1259500	1404900	1639100	1919500	1966100	1581600	1050900	803030	1000700	1227500	1323400	1333700	C08363	--
pme1178	284.1	152	283.092	C10H13N5O5	[M+H]+	Guanosine	Nucleotides and derivatives	Nucleotides and derivatives	118-00-3	A	432970	750830	1027000	754310	1138200	629830	4201500	3431500	5969900	1516500	1828900	1430500	2028200	2081900	2022900	C00387	ko00230,ko01100,ko02010
mws0668	283.07	151	284.076	C10H12N4O6	[M-H]-	Xanthosine	Nucleotides and derivatives	Nucleotides and derivatives	146-80-5	A	50874	44559	73444	57381	58637	48357	1285300	938190	1713800	447980	565830	340340	534690	503600	521130	C01762	ko00230,ko00232,ko01100,ko01110,ko02010
mws1505	283.1	135	284.105	C17H16O4	[M-H]-	Phenethyl caffeate	Phenolic acids	Phenolic acids	104594-70-9	A	71808	108820	16227	13720	38514	6168.6	17713	16786	12817	7658.8	22054	16761	36405	30569	29475	C10484	--
Zmyn005026	283.26	283.26	284.272	C18H36O2	[M-H]-	16-Methylheptadecanoic acid	Lipids	Free fatty acids	2724-58-5	B	4175700	3785100	3475000	4026900	3179300	3083100	4998200	3478500	4127600	4465000	17817000	4479800	1141500	1161700	1152600	C20356	--
mws1489	283.26	283.26	284.272	C18H36O2	[M-H]-	Stearic acid	Lipids	Free fatty acids	57-11-4	A	12525000	11042000	10794000	11165000	9062300	9479700	13773000	10376000	12367000	12417000	43936000	11443000	4001700	3524900	3551700	C01530	ko00061,ko01040
pma1751	286.09	124	285.085	C12H15NO7	[M+H]+	N-(beta-D-Glucosyl)nicotinate	Others	Vitamin	-	B	30714	30301	60806	24146	28929	28533	24979	23620	30924	15915	22972	14036	37194	23881	32469	--	--
Lmyn001519	285.03	133.02	286.032	C11H10O9	[M-H]-	L-Malic acid-2-O-gallate	Phenolic acids	Phenolic acids	-	A	108380	137500	192700	83011	93893	99909	1167400	1169100	1441100	1058500	817790	1109000	548340	585270	687700	--	--
pmn001511	285.1	123	286.105	C13H18O7	[M-H]-	3-Hydroxy-5-Methylphenol-1-O-Glucoside	Phenolic acids	Phenolic acids	-	B	15671	22238	13680	5722	3800.5	3860	21706	19711	18997	12374	4401.6	8355.9	10511	14876	9442.7	--	--
mws1521	285.1	121.03	286.105	C13H18O7	[M-H]-	Salicin	Phenolic acids	Phenolic acids	138-52-3	B	95134	65438	74469	53239	50225	54715	171540	146840	170830	107200	103900	102390	99088	107230	148000	C01451	ko00010
mws0064	287.06	135	288.063	C15H12O6	[M-H]-	Eriodictyol (5,7,3',4'-Tetrahydroxyflavanone)	Flavonoids	Dihydroflavone	552-58-9	A	93797	130640	98598	38745	31219	32850	149970	165680	177050	53944	48173	46202	101470	94837	105970	C05631	ko00941,ko01100,ko01110
mws1000	287.06	149	288.063	C15H12O6	[M-H]-	Fustin	Flavonoids	Dihydroflavonol	20725-03-5	B	2650000	1026500	780890	1235900	1122500	1139300	501360	558030	507200	612750	534220	433200	1093300	849430	784880	C01378	ko00941
mws1094	287.06	259	288.063	C15H12O6	[M-H]-	Dihydrokaempferol (Aromadendrin)	Flavonoids	Dihydroflavonol	480-20-6	A	14968	26899	30253	9704	8507.5	8683.6	76744	79714	96439	28665	27522	26396	31918	42750	40050	C00974	ko00941,ko01100,ko01110
pmf0541	287.09	155	288.1	C16H16O5	[M-H]-	Shikonin	Alkaloids	Alkaloids	517-89-5	B	40987	41843	43618	41100	36121	43677	45215	44198	42611	40799	30305	42774	37847	45451	46112	C17412	ko00130,ko01110
Lmyn007883	287.22	287.22	288.23	C16H32O4	[M-H]-	9,16-Dihydroxypalmitic acid	Lipids	Free fatty acids	38076-49-2	B	17434	20730	29384	20068	13362	13298	148060	155940	123360	181850	140790	90181	88344	84313	87999	--	--
pme3163	289	97	290.04	C7H15O10P	[M-H]-	D-Sedoheptuiose 7-phosphate	Others	Saccharides and Alcohols	2646-35-7	B	850200	1831800	1849600	1123200	1550100	1202400	1338800	1257700	1407100	1676500	2713200	1709300	2279700	1841800	2185500	--	--
pme0460	291.09	139.04	290.079	C15H14O6	[M+H]+	Epicatechin	Flavonoids	Flavanols	490-46-0	A	11188000	4477700	4193300	5133700	5456000	5210900	2049900	2368900	2109100	2928400	2436600	1862100	4256100	4279300	4039500	C09727	ko00941,ko01100,ko01110
mws0054	289.07	245	290.079	C15H14O6	[M-H]-	Catechin	Flavonoids	Flavanols	154-23-4	A	48782000	24750000	24884000	23321000	26334000	26001000	35235000	35779000	34888000	35738000	31862000	24470000	31945000	30212000	32703000	C06562	ko00941,ko01110
Lmhn004030	289.07	151.04	290.079	C15H14O6	[M-H]-	5,7,3',4',5'-Pentahydroxyflavan (Tricetiflavan)	Flavonoids	Flavanols	-	B	30835000	14931000	11759000	17051000	16663000	15675000	6423300	8602100	8592200	10733000	10731000	7513000	13948000	14560000	14644000	--	--
Lmgp004167	291.09	139.04	290.079	C15H14O6	[M+H]+	3',4,4',5,7-Pentahydroxyflavan (Luteoforol)	Flavonoids	Flavonoid	13392-26-2	B	282000	112340	74704	160930	80800	120460	31952	90586	39949	58282	43683	65009	120390	97124	88490	C05907	ko00941
mws2120	291.01	247.02	292.022	C13H8O8	[M-H]-	Brevifolin carboxylic acid	Phenolic acids	Phenolic acids	18490-95-4	B	1315800	604820	611710	511190	535630	636010	823550	794650	796620	975760	757090	619660	792960	776030	807570	--	--
pmb2792	293.21	193.1	294.219	C18H30O3	[M-H]-	13-Hydroxy-6,9,11-octadecatrienoic acid	Lipids	Free fatty acids	74784-20-6	B	27664	23787	23930	15003	46261	21824	24061	41000	39872	29563	28629	38049	47246	44570	44644	--	--
Zmpn003368	293.21	195.14	294.219	C18H30O3	[M-H]-	13S-Hydroxy-9Z,11E,15Z-octadecatrienoic acid	Lipids	Free fatty acids	87984-82-5	B	14231	11738	10475	8333.5	7096.4	6993.1	16314	18536	15104	12076	10846	10562	13562	11741	13344	C16316	ko00592
Hmqp005455	297.24	81.07	296.234	C18H32O3	[M+H]+	15(R)-Hydroxylinoleic Acid*	Lipids	Free fatty acids	177931-23-6	B	50613	52481	52242	53649	68890	38197	65728	83856	68898	45369	57892	50651	69402	63364	49476	--	--
Hmqp005411	297.24	81.07	296.234	C18H32O3	[M+H]+	9-Oxo-12Z-Octadecenoic acid*	Lipids	Free fatty acids	112543-32-5	B	57690	52864	57784	35833	67563	45734	67849	82099	68366	54992	49826	43889	58480	60178	57107	--	--
Rfmb091	295.23	195.14	296.235	C18H32O3	[M-H]-	9S-Hydroxy-10E,12Z-octadecadienoic acid*	Lipids	Free fatty acids	15514-85-9	A	196460	146370	133860	122730	165210	115690	209980	264310	239540	220220	197440	189050	197830	187670	186570	C14767	ko00591
pmb2799	295.23	195.2	296.235	C18H32O3	[M-H]-	12,13-Epoxy-9-Octadecenoic Acid	Lipids	Free fatty acids	6799-85-5	B	20638	21081	17950	18043	38084	16187	45421	47508	45645	28913	30543	29877	29247	27436	31113	C14826	ko00591,ko01100
Lmbn005369	295.23	195.14	296.235	C18H32O3	[M-H]-	13(S)-HODE;13(S)-Hydroxyoctadeca-9Z,11E-dienoic acid*	Lipids	Free fatty acids	10219-69-9	A	175020	136460	132450	117950	151170	104710	191000	234960	212600	192500	177230	159410	183930	172250	156680	C14762	ko00591
Lmbn005662	295.23	171.1	296.235	C18H32O3	[M-H]-	9(10)-EpOME;(9R,10S)-(12Z)-9,10-Epoxyoctadecenoic acid	Lipids	Free fatty acids	16833-56-0	B	49597	49438	48025	41772	45261	40322	63551	65060	58233	49994	56831	49747	57205	50165	49976	C14825	ko00591,ko01100
pme1474	298.1	136	297.09	C11H15N5O3S	[M+H]+	5'-Deoxy-5'-(methylthio)adenosine	Nucleotides and derivatives	Nucleotides and derivatives	2457-80-9	A	464880	699400	792270	802120	753360	673640	1225900	1023400	1185800	813880	812680	809460	844920	902360	952380	C00170	ko00270,ko00908,ko01100
Zmyn004714	297.24	183.14	298.251	C18H34O3	[M-H]-	Ricinoleic acid	Lipids	Free fatty acids	141-22-0	B	11084	12553	10163	7307.7	6378.7	6785.1	12470	8947.1	10937	10358	9613.6	6772.3	9862.6	8295.3	10056	C08365	--
pmf0297	297.32	183.1	298.324	C20H42O	[M-H]-	1-Eicosanol	Lipids	Free fatty acids	629-96-9	B	10334	9901.9	8753.7	7763.6	5919.1	6779.7	11947	10244	8131.4	9877.7	6398.3	6539.9	9226.6	9103.9	8145.7	--	--
ML10195036	300.3	60.05	299.282	C18H37NO2	[M+H]+	3-Dehydrosphinganine	Lipids	Sphingolipids	16105-69-4	B	3611.1	10222	17699	8107.8	8132.9	9274.1	3467.1	4024.3	3106	5791.8	8876.1	5478.4	7812.6	7528.6	7969.1	C02934	ko00600,ko01100
mws0058	299.06	284	300.063	C16H12O6	[M-H]-	Diosmetin (5,7,3'-Trihydroxy-4'-methoxyflavone)	Flavonoids	Flavonoid	520-34-3	B	5944.8	9531.4	6634.3	2539.2	2205.8	2547.6	26144	27633	29774	6534	4291.7	3390.1	13736	14154	14673	C10038	--
pmp000001	301.07	286.05	300.063	C16H12O6	[M+H]+	Hispidulin (5,7,4'-Trihydroxy-6-methoxyflavone)	Flavonoids	Flavonoid	1447-88-7	B	6729.5	6972.4	7388.6	1889.9	2865.3	2424.2	26810	27210	28582	6046.7	4755.6	3657.3	11910	13175	14661	C10058	--
Zmhn001926	299.08	137.02	300.084	C13H16O8	[M-H]-	1-O-Salicyl-D-glucose	Phenolic acids	Phenolic acids	60517-74-0	A	164970	599140	646040	364330	197830	451380	5101100	4456700	3813100	1825400	1599300	2127800	1803200	1929100	1828100	--	--
Zmhn001358	299.08	137.02	300.084	C13H16O8	[M-H]-	4-O-Glucosyl-4-hydroxybenzoic acid	Phenolic acids	Phenolic acids	-	A	363030	482410	567600	305880	300080	361080	736220	708050	765710	256840	276800	243240	479390	447800	454650	--	--
pmb3142	299.1	137.1	300.085	C13H16O8	[M-H]-	Salicylic acid-2-O-glucoside	Phenolic acids	Phenolic acids	10366-91-3	B	543210	1004100	887350	334500	302980	340670	658580	561370	746170	177980	179790	186480	499770	505040	536030	--	--
mws2367	299.11	119	300.121	C14H20O7	[M-H]-	Salidroside	Phenolic acids	Phenolic acids	10338-51-9	B	73533	112420	110070	53711	62569	81019	142430	145470	156910	54954	61004	56581	98565	104150	82806	C06046	ko00350,ko01100
Zmyn005384	299.26	253.26	300.266	C18H36O3	[M-H]-	2R-Hydroxyoctadecanoic Acid	Lipids	Free fatty acids	26633-48-7	B	5739.5	10286	9762.7	8259.7	6903.5	5538.7	10695	16008	14501	16295	15745	12904	10576	10250	11123	C03042	--
mws1349	302.31	60.04	301.298	C18H39NO2	[M+H]+	Dihydrosphingosine	Lipids	Sphingolipids	764-22-7	A	737150	1837100	2243400	1662000	1565800	1848400	634310	663580	587210	601140	706040	692590	1165000	1155700	1197600	C00836	ko00600,ko01100
pme2246	301	185.02	302.006	C14H6O8	[M-H]-	Ellagic acid	Tannins	Tannin	476-66-4	B	26823	74050	52238	28662	27681	44592	9910.5	11926	7676.7	13219	10241	8931.6	33160	52950	57033	C10788	--
Hmyp002315	303.04	257.04	302.042	C15H10O7	[M+H]+	3,5,7,4'-Tetrahydroxy-Coumaronochromone	Others	Others	-	A	197240	458000	420460	152990	164410	143440	81716	95306	111230	39742	69197	97141	134820	151750	182410	--	--
mws0920	301.04	151	302.043	C15H10O7	[M-H]-	Tricetin (5,7,3',4',5'-Pentahydroxyflavone)	Flavonoids	Flavonoid	520-31-0	A	6185.1	3229.7	6248.3	8108.9	3599.1	11502	6585.4	4407.8	7645.8	15134	10163	12727	9747.9	10105	15199	C10192	ko00941
pme2954	303.05	137.02	302.043	C15H10O7	[M+H]+	Quercetin	Flavonoids	Flavonols	117-39-5	A	23981	27770	35121	22296	17419	26102	19299	25621	20875	20461	17203	12755	18291	21981	23573	C00389	ko00941,ko00944,ko01100,ko01110
Lmbn006032	301.04	149.02	302.043	C15H10O7	[M-H]-	Hypolaetin	Flavonoids	Flavonoid	27696-41-9	A	3546.2	5819	9106.9	9623	5381.4	9849.6	5901.3	6536.9	5679.3	13711	12107	11718	12238	14036	11750	C10078	--
Cmsp004086	303.09	229.08	302.079	C16H14O6	[M+H]+	Dihydrokaempferide	Flavonoids	Flavonols	137225-59-3	B	191760	250360	291020	106890	142230	185110	132710	97886	158250	56985	66601	55570	158340	124250	226630	--	--
Zmhn000892	301.09	139.05	302.1	C13H18O8	[M-H]-	4-O-Glucosyl-3,4-dihydroxybenzyl alcohol	Phenolic acids	Phenolic acids	-	A	212270	258060	239550	193860	169920	183260	257210	255870	252860	229540	202300	185970	191730	232140	252040	--	--
Hmqn000843	301.09	123.01	302.1	C13H18O8	[M-H]-	3-Methoxy-4-hydroxyphenol-1-O-β-D-glucoside (Tachioside)	Phenolic acids	Phenolic acids	109194-60-7	B	1306700	565740	614570	431440	400950	560080	810700	871130	756850	766810	611120	728650	719280	752880	719740	--	--
Hmdp001950	303.12	285.12	302.115	C17H18O5	[M+H]+	2',7-Dihydroxy-3',4'-dimethoxyisoflavan	Flavonoids	Isoflavones	52250-35-8	B	39054	55994	50727	28415	46144	36196	10185	21281	12247	11001	13171	11332	21753	29097	25381	--	--
Lmbn014696	301.22	301.22	302.225	C20H30O2	[M-H]-	Pimaric acid	Terpenoids	Ditepenoids	127-27-5	A	11747	13817	13154	17996	11580	36012	17681	16074	19375	19129	29245	53258	19680	15424	20084	C09159	--
mws1375	304.15	185.09	303.143	C12H21N3O6	[M+H]+	Nicotianamine	Amino acids and derivatives	Amino acids and derivatives	34441-14-0	B	777900	629850	532020	887840	855630	918700	70028	87122	93051	374200	452190	238270	306130	234720	255870	C05324	--
mws0044	303.05	125.02	304.058	C15H12O7	[M-H]-	Dihydroquercetin(Taxifolin)	Flavonoids	Dihydroflavonol	480-18-2	B	207810	209480	268340	121460	108240	79015	490120	525840	624720	432740	497440	413610	319710	379440	392510	C01617	ko00941,ko01100,ko01110
Hmqn003268	303.05	151.03	304.059	C15H12O7	[M-H]-	5,7,3',4',5'-Pentahydroxydihydroflavone	Flavonoids	Dihydroflavone	-	B	24906	42722	30042	29074	20018	25925	22528	34803	51227	30355	33093	32112	43703	31926	42895	--	--
Lmmp003109	305.1	139.04	304.095	C16H16O6	[M+H]+	3'-O-Methyl-(-)-epicatechin	Flavonoids	Flavanols	76549-34-3	B	159860	236160	256270	117960	109830	98638	699860	606780	653580	394650	539060	529730	371500	381140	418380	--	--
mws0042	305.07	125	306.074	C15H14O7	[M-H]-	Epigallocatechin	Flavonoids	Flavanols	970-74-1	A	2485800	4113100	5870400	3310200	3589100	3899800	7386700	6886000	7837800	5569800	5502800	6562300	5510400	5566200	5880500	C12136	ko00941,ko01110
mws0049	307.08	139	306.074	C15H14O7	[M+H]+	Gallocatechin	Flavonoids	Flavanols	970-73-0	A	2751600	4433900	6651600	3621100	4167500	4194500	8668300	8250500	8305500	5587200	5572700	5866200	5685100	5888900	5896400	C12127	ko00941,ko01110
Cmjp003100	307.08	137.02	306.074	C15H14O7	[M+H]+	Leucocyanidin	Flavonoids	Dihydroflavonol	480-17-1	B	48229	87571	75877	46699	24244	25881	16253	32947	26457	36680	27566	32890	59609	40923	39705	C05906	ko00941,ko01100,ko01110
pmb0496	307.18	177.05	306.169	C15H22N4O3	[M+H]+	N-Feruloylagmatine	Alkaloids	Phenolamine	-	B	74044	129110	145270	132480	128020	133220	120490	104040	103920	118390	106270	113560	112010	124480	119910	C18325	ko00330,ko01100
pme1373	306.05	110	307.057	C9H14N3O7P	[M-H]-	2'-Deoxycytidine-5'-monophosphate	Nucleotides and derivatives	Nucleotides and derivatives	1032-65-1	B	18500	59234	71073	77501	95777	62919	97892	80411	92274	40156	69988	76634	63725	75554	91909	C00239	ko00240,ko01100
pme1086	306.08	143	307.084	C10H17N3O6S	[M-H]-	Glutathione reduced form	Amino acids and derivatives	Amino acids and derivatives	70-18-8	A	1572800	6286900	8288000	9248800	8988900	7000600	13475000	10152000	11221000	5131200	8188300	7407300	8417400	8595800	9478500	C00051	ko00270,ko00480,ko01100,ko01240,ko02010
pmn001610	307.26	307.3	308.272	C20H36O2	[M-H]-	Cis-11,14-Eicosadienoic Acid	Lipids	Free fatty acids	5598-38-9	A	29095	34004	34884	17367	18345	16204	51171	58211	55421	30960	29576	30391	37354	36823	41182	C16525	ko01040
pmb2791	309.21	209.1	310.1	C18H30O4	[M-H]-	9-Hydroperoxy-10E,12,15Z-octadecatrienoic acid	Lipids	Free fatty acids	111004-08-1	B	4357.4	5106.3	5813.1	3526.2	21528	10892	4493.9	30024	8990.6	9137.2	5784.6	12448	20580	19310	22227	C16321	ko00592,ko01110
pme3967	312.13	180	311.123	C12H17N5O5	[M+H]+	2-(Dimethylamino)guanosine	Nucleotides and derivatives	Nucleotides and derivatives	2140-67-2	B	363750	585870	884710	532160	590130	578320	546900	525380	472620	397040	379000	346400	650670	606430	495020	--	--
Lmbn004685	311.22	223.17	312.23	C18H32O4	[M-H]-	5S,8R-DiHODE; (5S,8R,9Z,12Z)-5,8-Dihydroxyoctadeca-9,12-dienoate	Lipids	Free fatty acids	-	B	10061	10599	10606	9398	12080	9267.5	11062	13458	10201	7220.2	8531.4	8687.6	11116	8915.1	11163	C20186	ko00591
pmn001689	311.22	223.17	312.23	C18H32O4	[M-H]-	9-Hydroxy-12-oxo-15(Z)-octadecenoic acid	Lipids	Free fatty acids	-	B	4799.9	4695.3	4771.9	6436.6	4051.7	5181	10679	7575.8	6135.2	5075.1	4510.9	4253.4	5098.5	5049	6544	C21924	ko00592,ko01110
Rfmb087	311.22	293.21	312.23	C18H32O4	[M-H]-	9-Hydroxy-13-oxo-10-octadecenoic Acid	Lipids	Free fatty acids	-	B	28043	27049	22083	17399	20432	17965	45572	48637	41869	35488	33610	31002	36588	33581	37056	--	--
pmb2804	311.1	171.3	312.23	C18H32O4	[M-H]-	13S-Hydroperoxy-9Z,11E-octadecadienoic acid	Lipids	Free fatty acids	33964-75-9	B	31549	17856	16929	15288	13022	15350	23884	28628	22654	23945	20625	17508	19921	20755	19332	C04717	ko00591,ko01100
Lmbn005287	311.22	249.22	312.23	C18H32O4	[M-H]-	7S,8S-DiHODE; (9Z,12Z)-(7S,8S)-Dihydroxyoctadeca-9,12-dienoic acid	Lipids	Free fatty acids	143288-65-7	B	22424	42909	66888	28571	22788	29283	110010	150760	142440	77375	48132	54888	72427	68449	71298	C07354	ko00591
Zmjn004133	311.22	293.21	312.23	C18H32O4	[M-H]-	9S-Hydroperoxy-10E,12Z-octadecadienoic acid	Lipids	Free fatty acids	5502-91-0	B	29860	25722	28308	18816	20918	26079	34068	33555	32121	27081	25402	24772	31433	25185	27048	C14827	ko00591,ko01100
mws1174	313.07	253	314.079	C17H14O6	[M-H]-	3-O-Acetylpinobanksin	Flavonoids	Dihydroflavonol	52117-69-8	B	41329	47470	23233	23934	32005	18482	21443	22395	25097	18694	23809	25658	29272	26596	31621	C16418	ko00941
Cmzp002057	315.12	255.1	314.1	C14H18O8	[M+H]+	6-O-Acetylarbutin	Phenolic acids	Phenolic acids	10338-88-2	B	161700	180170	161750	165470	175640	172820	44308	56543	40441	41174	41089	39641	115960	114410	111990	--	--
Lmmn002179	313.09	107.05	314.1	C14H18O8	[M-H]-	Methyl salicylate-2-O-glucoside	Phenolic acids	Phenolic acids	10019-60-0	B	21128	56872	64269	48630	49861	57890	47840	55290	45147	40140	45377	44658	59056	55015	48880	--	--
Lmyn002403	313.09	101.02	314.1	C14H18O8	[M-H]-	Mandelic acid-β-glucoside	Phenolic acids	Phenolic acids	-	B	6469.6	8278.3	7823	10034	8599.3	8623.6	11885	10358	10986	7099.8	5612.8	5995.5	8459.1	8659.8	8278.1	--	--
Lmbn005487	313.24	251.24	314.246	C18H34O4	[M-H]-	12,13-DHOME; (9Z)-12,13-Dihydroxyoctadec-9-enoic acid	Lipids	Free fatty acids	263399-35-5	A	25084	49272	43952	24955	22954	30659	80256	79677	90275	77776	50859	55494	62709	53716	50020	C14829	ko00591
mws0066	315.05	151	316.058	C16H12O7	[M-H]-	Isorhamnetin	Flavonoids	Flavonols	480-19-3	A	5397	14365	18201	6438.4	6978.4	11268	7837.8	8811.2	8618.7	8580.8	7326.9	8500.2	11642	10329	11179	C10084	--
pmn001367	315.07	153.02	316.079	C13H16O9	[M-H]-	Protocatechuic acid-4-O-glucoside*	Phenolic acids	Phenolic acids	-	A	1542500	2566700	2646300	1020900	812240	1371900	8172400	8286800	8792500	2960700	2929100	4167400	4778000	4251200	4353000	--	--
pmb2871	315.07	153	316.079	C13H16O9	[M-H]-	1-O-Gentisoyl-D-glucoside*	Phenolic acids	Phenolic acids	23445-11-6	A	2032000	3066800	2962000	1292100	1067000	1569100	8452300	9049800	8563200	3057200	3070500	3868700	4761700	4165300	4614000	--	--
Hmtn001120	315.11	153.06	316.116	C14H20O8	[M-H]-	5-(2-Hydroxyethyl)-2-O-glucosylphenol	Phenolic acids	Phenolic acids	-	A	4859100	4432500	4103100	5623400	6437100	7589900	2877100	2452800	2931900	1285900	1510000	1331300	3774900	3792300	3871600	--	--
Zmtn001661	315.11	153.02	316.116	C14H20O8	[M-H]-	Vanilloloside	Others	Others	74950-96-2	B	1637600	2880800	2797400	1161800	969190	1540900	9035600	9307700	9708200	3370900	3177000	4214100	4977700	4685900	4945500	--	--
pmb2221	318.3	60.1	317.293	C18H39NO3	[M+H]+	4-Hydroxysphinganine	Lipids	Sphingolipids	554-62-1	B	3256200	6660100	7315800	5420100	6052100	6244700	6616500	6344700	6587300	5583300	6078400	5886400	6271800	6050100	6391500	C12144	ko00600,ko01100
mws0032	319.04	153	318.038	C15H10O8	[M+H]+	Myricetin	Flavonoids	Flavonols	529-44-2	A	206730	599190	835200	1174900	700530	1378300	300680	428670	502290	1184600	1254100	987400	966510	1041500	1151900	C10107	ko00941,ko00944,ko01110
mws0744	319.05	301	320.053	C15H12O8	[M-H]-	Dihydromyricetin (Ampelopsin)	Flavonoids	Dihydroflavonol	27200-12-0	A	22853	36369	75362	19680	23861	24511	435410	352500	691310	154930	198960	241580	174400	199700	192980	C02906	ko00941,ko01110
pmb0751	321.1	147.3	320.09	C16H16O7	[M+H]+	Trans-5-O-(p-Coumaroyl)shikimate	Phenolic acids	Phenolic acids	-	B	106310	28910	44189	30697	42924	37486	53657	67298	43787	35636	34975	38811	48907	51027	46989	C02947	ko00940,ko00941,ko00945,ko01100,ko01110
mws0582	322.11	130	321.099	C11H19N3O6S	[M+H]+	S-(Methyl)glutathione	Amino acids and derivatives	Amino acids and derivatives	2922-56-7	A	176360	662540	306570	318170	204870	503980	512580	314100	215680	218990	301140	416800	381910	402060	361620	C11347	--
pmn001513	321	125	322.021	C14H10O9	[M-H]-	Digallic Acid	Tannins	Tannin	536-08-3	B	4475.1	14817	17690	25857	11877	25686	20640	21104	27274	31737	24075	28845	15265	21137	26252	C01572	--
pme3188	323.03	211	324.036	C9H13N2O9P	[M-H]-	Uridine 5'-monophosphate	Nucleotides and derivatives	Nucleotides and derivatives	58-97-9	B	29680	46893	63085	24931	54685	36271	45085	45197	41214	29768	32812	24643	43215	42462	40326	C00105	ko00240,ko01100,ko01240
mws0983	326.31	62.06	325.298	C20H39NO2	[M+H]+	N-Oleoylethanolamine	Alkaloids	Alkaloids	111-58-0	B	45357	36879	37828	42738	55222	43702	40958	45547	39133	37295	29576	27585	40823	37373	33997	C20792	--
Zmhn002783	325.06	169.02	326.064	C14H14O9	[M-H]-	5-O-Galloylshikimic acid	Phenolic acids	Phenolic acids	-	B	115780	65730	128210	78035	44755	82981	2277800	1968700	2312500	1777800	1280600	1280200	834610	933400	865770	--	--
pmn001515	325.06	93	326.064	C14H14O9	[M-H]-	3-Galloylshikimic acid	Phenolic acids	Phenolic acids	110082-91-2	A	74283	122810	174380	99337	96671	116100	409160	461970	483750	381420	272330	310660	237020	257180	258170	--	--
pmn001516	325.06	125	326.064	C14H14O9	[M-H]-	3-O-Galloylshikimic acid	Phenolic acids	Phenolic acids	95719-51-0	A	54369	24359	48332	30913	16176	31601	911170	842120	956640	626920	502240	434520	299490	332650	316700	--	--
Zmdn001863	325	193	326.078	C18H14O6	[M-H]-	2-(7-Dihydroxyl)-benzofuranyl-ferulic acid	Phenolic acids	Phenolic acids	-	B	13444000	35553000	37325000	27303000	26300000	33881000	18198000	18103000	17349000	13852000	17752000	19908000	25078000	25252000	26069000	--	--
Zmhn002301	325.09	163.04	326.1	C15H18O8	[M-H]-	p-Coumaric acid-4-O-glucoside	Phenolic acids	Phenolic acids	117405-48-8	A	2285000	5281700	9292800	7060500	8201500	7308800	183190	148500	214840	110770	121880	88860	3596800	3061500	3237300	C06739	--
Lmqn000351	325.11	59.01	326.121	C12H22O10	[M-H]-	Rutinose	Others	Saccharides and Alcohols	90-74-4	B	236740	196870	269640	258760	228990	197120	643510	595810	630300	500350	644720	658110	624210	686710	622330	C08247	--
Hmsn002272	327.11	165.05	328.116	C15H20O8	[M-H]-	Demethyl coniferin	Phenolic acids	Phenolic acids	-	B	24706	65382	48200	47574	68048	66712	12205	12952	7050.7	17020	6253.6	5769	31147	33508	39296	--	--
pmn001690	327.14	165.09	328.152	C16H24O7	[M-H]-	3-Hydroxy-4-isopropylbenzylalcohol-3-O-glucoside	Phenolic acids	Phenolic acids	-	B	69171	105000	102480	86148	59661	74963	375520	395060	385770	286990	218810	253390	217830	202010	216050	--	--
pmn001691	327.22	291.2	328.225	C18H32O5	[M-H]-	9,12,13-Trihydroxy-10,15-octadecadienoic acid	Lipids	Free fatty acids	-	A	5535.6	7686	7503.6	4332.5	5462.4	6125.2	27948	8560.8	8398	9283	5236.7	6697	9100	9647.3	8981.9	--	--
Lmtn002565	329.11	167.03	330.095	C14H18O9	[M-H]-	1-O-Vanilloyl-D-Glucose	Phenolic acids	Phenolic acids	-	A	309720	399630	379680	302470	271650	267940	412960	492440	445260	359730	349300	311550	405590	367050	410420	C20470	--
Zmhn001883	329.09	209.04	330.095	C14H18O9	[M-H]-	Vanillic acid-4-O-glucoside	Phenolic acids	Phenolic acids	32142-31-7	B	114770	82714	67241	58304	71199	77811	49122	48946	43947	32045	32162	28673	57633	59199	61886	--	--
pmn001517	329.12	167	330.131	C15H22O8	[M-H]-	3,4,5-Trimethoxyphenyl-1-O-Glucoside	Phenolic acids	Phenolic acids	-	B	1079500	1131200	946300	336000	316860	378680	1536900	1334100	1563800	688920	518170	554720	902810	863300	904340	--	--
Hmqn003054	329.23	311.23	330.24	C18H34O5	[M-H]-	9,10,11-Trihydroxy-12-octadecenoic acid	Lipids	Free fatty acids	61911-67-9	A	11290	11254	10095	6522.7	17708	6706.2	29023	24980	26219	24548	20961	21196	20988	19920	18625	--	--
Lmbn003970	329.23	211.14	330.241	C18H34O5	[M-H]-	9,12,13-TriHOME; 9(S),12(S),13(S)-Trihydroxy-10(E)-octadecenoic acid	Lipids	Free fatty acids	97134-11-7	B	5536.6	3706.7	3377.4	3181.9	2531.7	4155.5	6573.5	8211	6512.5	9868.4	7941.6	10105	6431.6	6822.1	6211.2	C14833	ko00591
pmn001694	329.23	229.15	330.241	C18H34O5	[M-H]-	9,10,13-Trihydroxy-11-Octadecenoic Acid	Lipids	Free fatty acids	29907-57-1	A	154240	146850	136560	120040	307190	70714	407390	371250	364640	347330	277130	297220	271570	268250	275410	C14835	ko00591
pmp001284	331.28	313.27	330.277	C19H38O4	[M+H]+	Monopalmitin	Lipids	Glycerol ester	542-44-9	A	6526.5	12411	7272.7	6977.3	13756	6719.6	7099.1	6238	8294.3	7464.4	6211.9	8342.3	9793.3	10367	8210.6	--	--
pme3184	332.08	136	331.068	C10H14N5O6P	[M+H]+	2'-Deoxyadenosine-5'-monophosphate	Nucleotides and derivatives	Nucleotides and derivatives	653-63-4	B	56156	57756	58553	65180	51508	75076	182950	170920	201080	174310	191920	193130	128150	137700	100540	C00360	ko00230,ko01100
pmb0789	332.13	152.07	331.127	C14H21NO8	[M+H]+	Pyridoxine-5'-O-glucoside	Others	Vitamin	-	B	161260	234250	209050	244590	189070	219810	711720	561680	707320	728230	642650	616720	433250	465680	452850	C03996	--
pmc0066	333.05	137.05	332.052	C10H13N4O7P	[M+H]+	2'-Deoxyinosine-5'-monophosphate	Nucleotides and derivatives	Nucleotides and derivatives	3393-18-8	B	7890200	2076600	686740	2005100	1626500	1370000	888220	803500	780940	1444400	1222900	1064600	1330500	1072900	891050	C06196	ko00230
mws1003	331.05	151	332.053	C16H12O8	[M-H]-	Laricitrin	Flavonoids	Flavonols	53472-37-0	A	6071.8	14609	18835	18352	14666	26635	11551	13720	16852	20414	23507	17345	21022	24166	20537	C12633	ko00944
Lmfn000604	331.07	169.01	332.074	C13H16O10	[M-H]-	6-O-Galloyl-D-glucose	Tannins	Tannin	13186-19-1	A	4428500	3351800	3304500	3291400	2488300	3234700	2561500	3098200	3206000	4959500	3746400	3184900	3284900	3350600	3770200	--	--
pmn001518	331.07	169.01	332.074	C13H16O10	[M-H]-	1-O-Galloyl-β-D-glucose	Tannins	Tannin	58511-73-2	B	16288000	1778500	845490	3791200	3512600	3168600	2071600	2895200	2699600	5600600	3154700	2948300	3456400	3447000	3008400	C01158	--
pmb2928	331	313.1	332.074	C13H16O10	[M-H]-	Gallic acid-4-O-glucoside	Tannins	Tannin	84274-52-2	B	1590400	2850000	2942700	2348000	1989500	3286800	6550300	6433200	6148300	3251700	3149700	3449800	3508500	3820700	4374600	--	--
Hmln000873	331.07	169.01	332.075	C13H16O10	[M-H]-	2-O-Galloyl-D-glucose	Tannins	Tannin	-	B	194760	666310	862380	408560	419040	776860	1564400	1466300	1587400	414390	425900	478160	978890	843930	799430	--	--
Lmmn001294	331.1	153.02	332.111	C14H20O9	[M-H]-	Koaburaside	Phenolic acids	Phenolic acids	41653-73-0	A	439260	852830	843810	173340	214480	252460	1861100	1244100	1540900	136320	117850	135330	730740	750690	721600	--	--
mws0675	335.06	123	334.057	C11H15N2O8P	[M+H]+	β-Nicotinamide mononucleotide	Nucleotides and derivatives	Nucleotides and derivatives	1094-61-7	B	30899	51499	41227	69776	50519	43047	44156	39557	80319	77115	80524	79137	60602	68951	47767	C00455	ko00760,ko01100
pmb3074	337.09	191.05	338.1	C16H18O8	[M-H]-	5-O-p-Coumaroylquinic acid	Phenolic acids	Phenolic acids	1899-30-5	A	9063.4	6133.4	7015.2	3707.4	8018.2	7949.6	12402	14953	14039	7730.3	12790	11083	9733.6	10344	6486.3	C12208	ko00940,ko00941,ko00945,ko01110
pme3311	339	97	339.996	C6H14O12P2	[M-H]-	D-Fructose-1,6-biphosphate	Others	Saccharides and Alcohols	488-69-7	B	41367	69076	55975	115440	58105	70427	194580	114930	134800	37356	27521	68105	67908	93285	70274	C00354	ko00400,ko00710,ko01100,ko01110,ko01200
Zmyn000083	338.99	78.96	339.996	C6H14O12P2	[M-H]-	D-Glucose 1,6-bisphosphate	Others	Saccharides and Alcohols	10139-18-1	A	146480	280400	385570	270230	288340	323270	393230	348300	398840	321420	364300	347100	298220	344310	406090	C01231	ko00500,ko01100
Lmbn001162	339.07	177.02	340.079	C15H16O9	[M-H]-	Esculetin-7-O-glucoside	Lignans and Coumarins	Coumarins	-	B	37944	45263	37490	34413	47602	49341	82246	59391	99580	35851	42078	26167	52669	51012	56166	--	--
Zmhn001793	341.09	179.03	342.096	C15H18O9	[M-H]-	6-O-Caffeoyl-D-glucose	Phenolic acids	Phenolic acids	-	B	1935800	2589400	2495700	1702900	1818500	1950400	910620	766790	817790	615230	521040	414120	1392600	1353700	1344300	--	--
Lmsp009872	343.12	299.09	342.11	C19H18O6	[M+H]+	5,7,3',4'-Tetramethoxyflavone	Flavonoids	Flavonoid	855-97-0	B	1478.8	2609.3	2317.1	2347.2	1668.5	1889.3	1626.2	1255.5	2508.8	1057.7	1479	1489.2	1114.8	1001.3	1548.7	--	--
MA10039641	341.11	89.02	342.116	C12H22O11	[M-H]-	Lactobiose	Others	Saccharides and Alcohols	63-42-3	A	8197100	5773100	5360000	5625800	5640100	5789400	5370800	5022100	6487100	7554300	9323200	5625800	6457200	7750200	6012900	C00243	ko00052,ko01100,ko02010
mws1080	341.11	179	342.116	C12H22O11	[M-H]-	Galactinol	Others	Saccharides and Alcohols	3687-64-7	A	14998000	8635200	8551400	9563200	10746000	10230000	12811000	12454000	9020800	13996000	17504000	12813000	7746200	10385000	9138500	C01235	ko00052,ko01100
mws5038	341.11	89.02	342.116	C12H22O11	[M-H]-	Isomaltulose*	Others	Saccharides and Alcohols	13718-94-0	A	9112200	4943800	6428400	6860900	7193200	7058300	7110200	8330500	8639800	12560000	11642000	8461000	5863300	8345100	8166800	C01742	--
Lmsn000381	341.11	89.02	342.116	C12H22O11	[M-H]-	D-Maltose*	Others	Saccharides and Alcohols	133-99-3	A	7588800	3304700	4262200	4999400	5457400	4940800	3852400	4548900	4700700	8586700	7199900	5743600	3748100	5428300	6033600	C01971	--
pme0519	341.11	119.03	342.116	C12H22O11	[M-H]-	D-Sucrose*	Others	Saccharides and Alcohols	57-50-1	A	7631500	4596800	4054000	4529800	5512600	4753900	5937700	3615200	5158000	6602200	8352400	6657400	4288100	6182500	3935400	C00089	ko00052,ko00500,ko01100,ko01110,ko02010
mws0264	341.11	119	342.116	C12H22O11	[M-H]-	D-Trehalose*	Others	Saccharides and Alcohols	99-20-7	A	6230000	3665400	2898800	3512300	3789000	3586000	4554700	4060100	3480600	5305600	6953900	3852900	3437800	3586400	3403500	C01083	ko00500,ko01100,ko01110,ko02010
mws1333	341.11	113	342.116	C12H22O11	[M-H]-	Melibiose	Others	Saccharides and Alcohols	585-99-9	A	3019700	2423800	2057900	2694200	1728300	2024500	1672800	2379900	2965200	2648000	3174700	2173900	2712900	2405600	1867600	C05402	ko00052,ko01100,ko02010
mws0906	341.12	179	342.131	C16H22O8	[M-H]-	Coniferyl alcohol-4-O-glucoside (Coniferin)	Phenolic acids	Phenolic acids	531-29-3	B	1415600	829450	1174800	1083900	1466600	1242100	108360	91339	130690	77763	86033	64517	515810	540910	581920	C00761	ko00940
Lmmn000774	343.1	181.05	344.111	C15H20O9	[M-H]-	Dihydrocaffeoylglucose	Phenolic acids	Phenolic acids	-	B	283760	351800	412330	322010	284510	321060	163360	157990	153560	122200	100710	113700	240650	233660	225710	--	--
Zmln000899	343.11	181.05	344.111	C15H20O9	[M-H]-	Syringaldehyde-4-O-glucoside	Phenolic acids	Phenolic acids	-	B	28416	11737	16824	15767	24169	24677	55676	54249	48153	31251	33194	26547	34737	27282	30323	--	--
pmb0801	346.11	184.1	345.106	C14H19NO9	[M+H]+	4-Pyridoxic acid-O-glucoside	Others	Vitamin	-	A	27870	47459	43063	49203	31434	52612	63542	74427	67042	61666	61785	55419	53373	53074	49088	--	--
Hmcp003223	347.07	332.05	346.069	C17H14O8	[M+H]+	Limocitrin (5,7,4'-trihydroxy-8,3'-dimethoxyflavonol)	Flavonoids	Flavonoid	489-33-8	B	1988.6	3381.9	4436.6	5128.4	4071.9	5401	4101.8	4923.5	6022.6	4966.7	7022.8	7086.8	5452.9	6097.6	6679.6	--	--
Zmjp004875	347.07	315.06	346.069	C17H14O8	[M+H]+	5,6,3′,4′-Tetrahydroxy-3,7-dimethoxyflavone	Flavonoids	Flavonoid	-	B	28694	38901	58785	15726	48853	51292	26753	33892	21521	19919	41355	28029	57328	44378	33154	--	--
mws1002	345.06	330	346.069	C17H14O8	[M-H]-	Syringetin	Flavonoids	Flavonoid	4423-37-4	A	26655	48014	67334	56411	56076	90883	76097	78243	85487	92544	108050	103890	87842	92485	88647	C11620	ko00944
Hmgp003163	347.08	332.05	346.07	C17H14O8	[M+H]+	3,3',5,7-Tetrahydroxy-4',6-Dimethoxyflavone; (Laciniatin)	Flavonoids	Flavonols	74161-28-7	B	2059.8	4061.7	3924.5	3697.4	2673.3	5556.1	3375.2	4705.2	5907.9	4916.1	7683	6104.4	5183.7	5314.8	5765.3	--	--
Lmtn000940	345.08	139.04	346.09	C14H18O10	[M-H]-	1-O-(3,4-Dihydroxy-5-methoxy-benzoyl)-glucoside	Phenolic acids	Phenolic acids	-	A	2243600	4312700	3806600	2475200	2155300	2422900	2057500	2590300	2694300	1347000	1308900	1373500	2599300	2804300	2783300	--	--
Lmdn001560	345.12	165.06	346.126	C15H22O9	[M-H]-	6-DeoxyCatalpol	Terpenoids	Terpene	99499-99-7	B	17807	22315	28770	19799	18855	21590	14234	14627	7127.5	8513.5	8950.3	13042	19294	16370	21022	--	--
mws1629	345.12	183.2	346.126	C15H22O9	[M-H]-	Aucubin	Terpenoids	Sesquiterpenoids	479-98-1	B	22953	15397	13712	11753	15194	19510	32762	27964	19993	32335	23757	26803	24137	25345	26915	C09771	--
pmb0981	348.07	136	347.063	C10H14N5O7P	[M+H]+	Adenosine 5'-monophosphate	Nucleotides and derivatives	Nucleotides and derivatives	61-19-8	A	203960	324660	119530	157550	280710	223730	208370	170270	283950	612160	352420	528730	287820	272040	255570	C00020	ko00230,ko00908,ko01100,ko01110,ko01240
pmb0532	349.05	137.3	348.047	C10H13N4O8P	[M+H]+	Inosine 5'-monophosphate	Nucleotides and derivatives	Nucleotides and derivatives	131-99-7	B	16604	24367	8574.2	12818	25371	16508	16835	14320	18426	60201	34768	41394	16954	23536	26587	C00130	ko00230,ko01100,ko01110,ko01240
pmf0557	327.04	171	350.034	C16H11N2NaO4S	[M-Na]-	Orange I	Alkaloids	Alkaloids	523-44-4	B	5722.6	3899.2	5565.5	4863.2	5600.4	3687	6622.4	5902.3	5104.6	6340.2	6331.1	5791.7	6500.1	4441.7	6654	C19371	--
Lmhp011388	353.27	261.22	352.261	C21H36O4	[M+H]+	2-α-Linolenoyl-glycerol	Lipids	Glycerol ester	55268-58-1	B	181080	164580	168320	165180	156660	187610	210690	212780	213250	175570	171280	157930	193790	177520	190760	--	--
Lmhp011562	353.27	261.22	352.261	C21H36O4	[M+H]+	1-α-Linolenoyl-glycerol	Lipids	Glycerol ester	-	B	211770	203970	198640	210350	208950	215160	217030	209850	220760	224500	225350	223810	229440	220620	212790	--	--
pme1816	353.09	191	354.095	C16H18O9	[M-H]-	Neochlorogenic acid (5-O-Caffeoylquinic acid)*	Phenolic acids	Phenolic acids	906-33-2	A	52477	11191	17020	7725.3	13999	8296.2	2423200	2756300	2606800	1059200	1397900	1007700	913790	1050500	990990	C17147	--
mws0178	353.09	191.01	354.095	C16H18O9	[M-H]-	Chlorogenic acid (3-O-Caffeoylquinic acid)*	Phenolic acids	Phenolic acids	327-97-9	A	44196	16713	16418	11613	21792	13461	2139400	2188700	2081100	918130	1033800	966660	846440	776560	826170	C00852	ko00940,ko00941,ko00945,ko01110
mws0748	353.09	191.1	354.095	C16H18O9	[M-H]-	1-Caffeoylquinic acid	Phenolic acids	Phenolic acids	1241-87-8	A	36469	14264	12645	10559	12427	4933.3	1933400	2010600	1592600	729290	913430	827010	694780	728420	797090	--	--
Lmhp012042	355.28	263.24	354.277	C21H38O4	[M+H]+	2-Linoleoylglycerol	Lipids	Glycerol ester	3443-82-1	B	21209	32515	43508	19209	24910	23528	92718	90987	80250	36081	30785	28332	42413	42373	42871	--	--
Lmhp112042	355.28	263.24	354.277	C21H38O4	[M+H]+	1-Linoleoylglycerol	Lipids	Glycerol ester	2277-28-3	B	19460	34528	42580	21410	24716	25647	92178	87768	78924	33482	31324	25647	49451	42409	43654	--	--
Zmhn002422	355.1	193.05	356.11	C16H20O9	[M-H]-	1-O-Feruloyl-D-Glucose	Phenolic acids	Phenolic acids	-	A	539470	419310	540470	561530	614920	613210	157870	148420	112620	128910	140260	159340	376050	343200	334420	C17759	--
pmb0296	357.3	265.4	356.293	C21H40O4	[M+H]+	1-Oleoyl-Sn-Glycerol	Lipids	Glycerol ester	129784-87-8	B	12108	8506	5517	6228.3	5639.1	4961.2	19713	11823	15113	10978	7392.9	9296	11487	9705.5	11036	--	--
mws1526	359.13	197	358.126	C16H22O9	[M+H]+	Sweroside	Terpenoids	Sesquiterpenoids	14215-86-2	B	18468	48103	37677	39737	49332	39956	55391	41190	44068	29006	34376	33144	33024	41882	50951	C17071	--
Hmlp003129	359.15	137.06	358.142	C20H22O6	[M+H]+	Matairesinol	Lignans and Coumarins	Lignans	580-72-3	B	29013	31894	39638	17317	18229	16744	78725	84999	92440	32793	26586	22353	40675	44533	41262	C10682	ko00998,ko01100,ko01110
mws0097	357.13	151.04	358.142	C20H22O6	[M-H]-	Pinoresinol*	Lignans and Coumarins	Lignans	487-36-5	A	36637	54835	60704	43329	28297	30588	147290	182000	152070	64640	74753	105120	93330	88419	89723	C05366	ko00998,ko01100,ko01110
Lmdn004267	357.13	151.04	358.142	C20H22O6	[M-H]-	Epipinoresinol*	Lignans and Coumarins	Lignans	24404-50-0	A	36509	59955	61864	47119	33409	30757	170900	191520	154790	69524	77343	110750	96960	91853	92452	--	--
Lmmn003748	359.15	180.08	360.157	C20H24O6	[M-H]-	Isolariciresinol	Lignans and Coumarins	Lignans	548-29-8	B	215160	33088	44303	55730	84974	76163	89263	88291	67911	191610	173170	76077	99271	88010	81723	--	--
pmb0998	364.07	152.1	363.058	C10H14N5O8P	[M+H]+	Guanosine 5'-monophosphate	Nucleotides and derivatives	Nucleotides and derivatives	85-32-5	B	15674	15108	15679	8671.7	13740	11811	12698	16378	16626	21402	19413	16279	19155	15870	18868	C00144	ko00230,ko01100
mws5040	365.11	203.05	364.078	C12H21O11Na	[M+H]+	Turanose	Others	Saccharides and Alcohols	547-25-1	A	4608000	3278400	2477900	3705400	2422500	2268900	2387400	2185300	3647700	4322400	3403500	3470600	3401700	3590100	3141300	C19636	--
pmb0964	366.2	204.1	365.17	C16H23N5O5	[M+H]+	Isopentenyladenine-7-N-glucoside	Nucleotides and derivatives	Nucleotides and derivatives	-	B	260660	184570	104760	209480	158930	174130	166500	186870	164880	267680	147400	218880	196610	168780	177340	--	--
Lmgn003073	735.22	367.11	368.111	C17H20O9	[2M-H]-	5-O-Feruloylquinic acid	Phenolic acids	Phenolic acids	-	B	155510	180560	78765	198460	168480	153180	6864	4688.4	6858	13370	6137.9	9363.5	50894	53164	48314	--	--
mws0179	367.1	190.9	368.111	C17H20O9	[M-H]-	Chlorogenic acid methyl ester	Phenolic acids	Phenolic acids	29708-87-0	B	114360	69678	73389	66739	44924	68235	91567	85422	82549	57844	51695	46474	70620	71129	80612	--	--
pmn001695	371.1	249.06	372.106	C16H20O10	[M-H]-	Trihydroxycinnamoylquinic acid	Phenolic acids	Phenolic acids	-	A	30287	67676	72481	60630	62419	59381	39355	44878	48018	30541	29012	35235	52676	47639	52828	--	--
mws0011	371.13	209	372.142	C17H24O9	[M-H]-	Syringin	Phenolic acids	Phenolic acids	118-34-3	B	16492	21712	13450	18616	12112	14847	21280	25708	25265	18659	18541	11857	15220	21014	19048	C01533	ko00940
pmp000695	375.13	177.05	374.121	C16H22O10	[M+H]+	Swertiamarin	Terpenoids	Sesquiterpenoids	17388-39-5	B	28732	30167	17992	19735	24103	18793	17729	21887	20256	11109	10625	11923	20542	23681	16827	C09800	--
mws0232	377.15	243.09	376.138	C17H20N4O6	[M+H]+	Riboflavin (Vitamin B2)	Others	Vitamin	83-88-5	B	56850	27096	32819	24154	25787	21314	22194	30500	26341	26922	25399	14478	30592	24223	29050	C00255	ko00740,ko01100,ko01110,ko01240,ko02010
pme3337	384.12	252	383.108	C14H17N5O8	[M+H]+	Succinyladenosine	Nucleotides and derivatives	Nucleotides and derivatives	4542-23-8	A	598750	990900	1005800	585630	557070	551190	1817300	1507300	1663100	1075400	1003300	883750	1103800	1102700	1154800	--	--
Zmhn002227	385.11	223.06	386.121	C17H22O10	[M-H]-	Sinapoyl-4-O-glucoside	Phenolic acids	Phenolic acids	-	B	42154	41283	35761	43683	34340	41553	22371	25047	21544	14821	14062	16136	23760	26062	22899	C02919	--
pmb2940	385.11	205	386.121	C17H22O10	[M-H]-	1-O-Glucosyl sinapate	Phenolic acids	Phenolic acids	78185-48-5	B	423100	486630	477800	514150	424090	551740	389330	321850	343120	212190	287940	364130	381640	375170	428060	--	--
HJN003	385.11	223.06	386.122	C17H22O10	[M-H]-	1-O-Sinapoyl-D-glucose	Phenolic acids	Phenolic acids	-	B	84613	97156	96736	103190	92944	103820	70190	63235	72647	60506	68850	87839	90010	75872	91031	C01175	ko00940
pmn001423	385.19	223.13	386.194	C19H30O8	[M-H]-	Roseoside	Others	Others	54835-70-0	B	5741.2	5739.4	5999.8	6023.2	6589	14008	38397	20904	17680	9131.6	8001.4	14143	7441.3	9492.8	12942	--	--
Hmmp003004	389.14	149.06	388.137	C17H24O10	[M+H]+	Vogeloside	Others	Others	60077-47-6	B	135740	132740	117350	180590	102220	274220	71132	83625	110420	29673	54753	38993	89489	74467	111860	--	--
mws1565	389.14	209.08	388.137	C17H24O10	[M+H]+	Geniposide	Terpenoids	Monoterpenoids	24512-63-8	B	310300	559420	561480	532320	524260	736290	258090	178200	185880	228370	297950	188950	379450	385910	390930	C09781	--
Hmcn001415	387.13	225.07	388.137	C17H24O10	[M-H]-	Majoroside	Others	Others	134140-02-6	B	20421	55906	70040	37725	43531	39761	17495	23770	11777	15893	15339	12911	21085	24638	40444	--	--
Zmjp003597	389.21	191.15	388.21	C19H32O8	[M+H]+	Ampelopsisionoside	Others	Others	-	B	96021	63511	87406	123120	109440	161750	36055	41752	57158	34874	45183	35568	47060	94086	82763	--	--
Zmhn001970	389.12	227.08	390.131	C20H22O8	[M-H]-	Piceid	Others	Stilbene	27208-80-6	B	295670	640170	684390	125670	82198	60659	490190	488260	358050	61583	64859	132580	226410	303880	388510	C10275	--
pme2735	399.2	250	398.137	C15H22N6O5S	[M+H]+	S-Adenosyl-L-methionine	Amino acids and derivatives	Amino acids and derivatives	29908-03-0	B	144960	313220	472340	377660	299850	270030	234430	203270	489270	404350	234580	302920	411690	358150	292690	C00019	ko00261,ko00270,ko00330,ko00908,ko01100,ko01110,ko01230,ko01240,ko04122
Hmln003529	401.15	269.11	402.152	C18H26O10	[M-H]-	Benzyl β-primeveroside	Others	Others	130622-31-0	A	6485.3	14963	17670	715.64	6535.5	9076.8	133440	161700	162890	70521	68232	64900	65352	58218	52826	--	--
Cmjn004337	401.14	269.1	402.153	C18H26O10	[M-H]-	Benzyl-(2''-O-xylosyl)glucoside	Phenolic acids	Phenolic acids	-	B	169500	371410	235500	139020	132240	116380	499920	494030	405930	311120	394540	403500	451570	360550	515790	--	--
pmf0248	403.36	373.1	402.35	C27H46O2	[M+H]+	Delta-Tocopherol	Others	Vitamin	119-13-1	B	4431.5	5387.4	4099.3	4127.9	4347.6	4751.1	3859	3492.5	5278.3	4738.6	4691.8	5004.6	4809.8	3574.7	4958	C14151	ko00130,ko01100,ko01110,ko01240
Zmhn101746	405.12	243.07	406.126	C20H22O9	[M-H]-	Tetrahydroxy-stilbene-O-glucoside	Others	Stilbene	-	A	103030	191070	289290	45593	32714	41258	847380	1215000	1087900	208300	160080	275150	365510	452490	373770	--	--
pma6625	405.13	243.06	406.126	C20H22O9	[M-H]-	E-3,4,5'-Trihydroxy-3'-glucosylstilbene	Others	Stilbene	-	B	65732	127480	59307	57355	38599	46595	72926	100760	102600	58422	28774	61908	82749	64771	72076	--	--
pmn001399	405.12	243.1	406.126	C20H22O9	[M-H]-	2,4,6,4'-Tetrahydroxy-stilbene-2-O-glucoside	Others	Stilbene	-	A	1116000	1927100	1931800	1190400	1152800	2009900	173400	219740	212070	309660	140740	299550	844880	942920	896340	--	--
pmn001394	405.12	243.1	406.126	C20H22O9	[M-H]-	2,3,5,4'-Tetrahydroxystilbene-2-O-glucoside	Others	Stilbene	-	A	2178700	3108000	2609600	936330	746150	1173400	4027500	4097800	3917000	1484400	1052200	1332700	2339400	2105500	2121100	--	--
Lmyn002435	415.16	253.07	416.168	C19H28O10	[M-H]-	Hydrangeifolin I	Phenolic acids	Phenolic acids	-	B	16867	26067	19229	16529	13547	15864	14961	18001	20725	27022	20841	18438	16322	26153	21138	--	--
Lmyp004617	419.13	257.08	418.127	C21H22O9	[M+H]+	Pinocembrin-7-O-glucoside (Pinocembroside)	Flavonoids	Flavonoid	75829-43-5	B	675070	85940	116100	124750	1582600	80992	125110	134940	202120	566460	202240	134370	344650	353980	369220	--	--
pmn001663	417.16	402.1	418.163	C22H26O8	[M-H]-	Syringaresinol	Lignans and Coumarins	Lignans	21453-69-0	A	7619.3	36603	62054	2451.6	4131.5	7759.8	121460	97692	118590	17638	11174	10845	48660	50087	45044	C10889	--
Smlp002532	419.1	287.06	419.097	C20H19O10+	[M]+	Cyanidin-3-O-arabinoside	Flavonoids	Anthocyanins	27214-72-8	A	1924000	3731300	3170200	1754000	1287200	1448600	1286700	1630200	1808400	1521100	1423500	1798500	1745900	1985900	1999000	--	--
mws2523	421.08	241.1	422.083	C12H23O14P	[M-H]-	Trehalose 6-phosphate	Others	Saccharides and Alcohols	4484-88-2	B	959550	1021900	844920	777700	743870	952980	396890	478350	493890	559690	537240	507260	769060	576420	548910	C00689	ko00500,ko01100,ko01110
Hmcp005697	425.37	191.18	424.37	C30H48O	[M+H]+	δ-Amyrenone	Terpenoids	Triterpene	20248-08-2	A	18426	41954	38980	21656	31169	35056	57273	54770	77423	25524	28499	48883	50481	48103	51788	--	--
Hmcp005535	425.38	191.17	424.37	C30H48O	[M+H]+	α-Amyrenone	Terpenoids	Triterpene	638-96-0	B	18724	39957	47572	27857	21713	40424	66629	61235	68636	43297	33115	29196	49604	47487	46134	--	--
Lmhp008337	426.26	285.24	425.254	C19H40NO7P	[M+H]+	LysoPE 14:0(2n isomer)	Lipids	LPE	-	A	40207	16093	12873	17494	14611	14145	20646	25711	26847	26025	16569	15595	21697	22263	24652	--	--
pmb0864	426.26	285.24	425.254	C19H40NO7P	[M+H]+	LysoPE 14:0	Lipids	LPE	-	A	41998	18334	12427	15747	16297	16611	24244	24811	28499	28678	17584	16860	24206	22148	24298	--	--
pme2117	426	159	427.029	C10H15N5O10P2	[M-H]-	Adenosine 5'-diphosphate	Nucleotides and derivatives	Nucleotides and derivatives	58-64-0	B	184950	292350	270320	351160	335460	353850	251350	252100	275620	392740	295230	370360	194890	280010	305320	C00008	ko00190,ko00195,ko00230,ko00908,ko01100,ko01110,ko01240
Lmlp005572	433.11	271.06	432.106	C21H20O10	[M+H]+	Galangin-7-O-glucoside	Flavonoids	Flavonoid	-	B	34041	41976	52125	66610	45780	44872	204970	209240	175930	68884	88768	85044	111700	104120	90737	--	--
mws0072	433.11	271.01	432.106	C21H20O10	[M+H]+	Apigenin-5-O-glucoside	Flavonoids	Flavonoid	28757-27-9	B	39142	50524	59403	58934	42494	64281	177530	171460	215330	68282	66104	90327	112310	78469	85722	--	--
pmb3006	431.1	269.1	432.106	C21H20O10	[M-H]-	Apigenin-7-O-glucoside(Cosmosiin)	Flavonoids	Flavonoid	578-74-5	B	56200	72051	69513	69953	52065	77180	330110	292030	316040	159320	142840	167150	177050	158990	181360	C04608	ko00944
pmn001587	431.12	269.1	432.127	C18H24O12	[M-H]-	Asperulosidic acid	Terpenoids	Monoterpenoids	25368-11-0	B	24035	51305	71681	33402	28031	29866	76581	88983	72190	108930	77560	82122	83001	69593	70606	--	--
pmp000117	433.15	403.11	432.142	C22H24O9	[M+H]+	3,5,6,7,8,3',4'-Heptamethoxyflavone	Flavonoids	Flavonols	1178-24-1	A	3236.3	2636.6	2660.2	2366.3	2949.2	3121.5	2868.6	1753.7	2290.6	4506.3	3362.9	3880.5	2451.6	3139.4	2897.2	--	--
Lmyn003028	431.16	269.1	432.163	C19H28O11	[M-H]-	Benzyl-β-gentiobioside	Phenolic acids	Phenolic acids	56775-64-5	B	14911	34110	24958	21979	27201	19544	33280	32681	37868	41865	41111	42701	29083	28161	29900	--	--
Smlp002877	433.11	301.07	433.113	C21H21O10+	[M]+	Peonidin-3-O-arabinoside	Flavonoids	Anthocyanins	-	A	1585300	2885600	2557800	1868000	1788000	1858500	2922100	4263400	3532200	4320100	4065100	4412300	3001600	3314900	3182400	--	--
pme3392	433.11	271.06	433.113	C21H21O10+	[M]+	Pelargonidin-3-O-glucoside	Flavonoids	Anthocyanins	47684-27-5	A	2167200	5027700	5171200	2406600	2321700	2096300	4416200	6188000	6151400	8007300	7522600	6426100	4829000	5195400	5537900	C12137	ko00942,ko01100,ko01110
Lmsn002494	433.04	301	434.049	C19H14O12	[M-H]-	Ellagic acid-4-O-Xyloside	Tannins	Tannin	139163-18-1	B	120180	192300	207810	170240	138790	223290	57695	49066	53819	34169	41777	32391	133580	144180	174820	--	--
Lmdp003509	435.09	303.06	434.085	C20H18O11	[M+H]+	Quercetin-3-O-xyloside (Reynoutrin)	Flavonoids	Flavonols	549-32-6	B	180140	415190	372550	103850	104310	121780	45916	72588	89615	32795	57136	30190	121560	136520	120360	--	--
mws2186	435.09	303	434.085	C20H18O11	[M+H]+	Avicularin(Quercetin-3-O-α-L-arabinofuranoside)	Flavonoids	Flavonols	572-30-5	A	91162	252670	235910	102820	65806	59829	31492	33931	53041	40634	25288	26698	89656	61512	71867	--	--
Cmzn005251	433.11	271.06	434.121	C21H22O10	[M-H]-	6-O-Caffeoylarbutin	Phenolic acids	Phenolic acids	136172-60-6	A	529490	662110	554070	316750	277590	354700	711750	674560	691620	330270	269330	401760	524990	480490	553670	--	--
pme1611	433.11	313	434.121	C21H22O10	[M-H]-	Isohemiphloin	Flavonoids	Flavonoid carbonoside	3682-02-8	B	27227	20791	24066	18375	20004	12261	19587	31162	34504	18893	12703	16978	26212	19172	25810	--	--
HJN087	433.12	271.06	434.121	C21H22O10	[M-H]-	Naringenin-4'-O-glucoside	Flavonoids	Flavonoid	-	A	639700	1227300	1517900	786270	701160	749900	1574400	2137600	2133900	2048000	2060400	2654900	1663100	1573200	1693100	--	--
mws1179	433.11	271	434.121	C21H22O10	[M-H]-	Naringenin-7-O-glucoside (Prunin)	Flavonoids	Dihydroflavone	529-55-5	B	870550	1067900	1371800	591270	575310	574150	1560900	1618100	1861100	1060500	958560	973130	1214600	1230900	1186900	C09099	ko00941
Smlp001915	435.09	303.05	435.092	C20H19O11+	[M]+	Delphinidin-3-O-arabinoside	Flavonoids	Anthocyanins	-	A	2286100	2882000	2781800	2731500	1927500	2614600	2998500	3215200	4257500	4350800	4186600	4149400	3226800	2935700	3241600	--	--
HJN055	435.13	273.08	436.136	C21H24O10	[M-H]-	Dihydrocharcone-4'-O-glucoside	Flavonoids	Chalcones	-	A	203920	439500	447510	372930	317070	388410	88671	112800	94967	103920	109110	111980	248810	269770	293750	--	--
mws2118	435.13	167.03	436.137	C21H24O10	[M-H]-	Phloretin-2'-O-glucoside (Phlorizin)	Flavonoids	Chalcones	60-81-1	A	984420	1242000	1529200	1264300	1054200	1391100	2919200	3175100	2791000	3347400	3853200	4277400	2396900	2323700	2401700	C01604	ko00941,ko01110
Lmfn004093	435.13	315.09	436.137	C21H24O10	[M-H]-	Phloretin-4'-O-glucoside (Trilobatin)	Flavonoids	Chalcones	4192-90-9	A	2509300	1225300	1294200	1409900	1126200	1759900	909930	1092400	1157900	1264700	787390	908480	1231000	1309900	1359300	--	--
Lmhp008440	438.26	297.24	437.254	C20H40NO7P	[M+H]+	LysoPE 15:1	Lipids	LPE	-	B	13154	4504.4	3483.2	4409.6	5209.2	4296.9	4478.8	6083.4	7993.9	6743.2	3353.5	3837.1	5697.6	5032.3	6609.2	--	--
Lmhp009187	440.28	299.26	439.27	C20H42NO7P	[M+H]+	LysoPE 15:0	Lipids	LPE	-	B	42980	19223	14176	15818	17819	16773	21434	22125	29321	22176	18652	16978	23575	21021	22082	--	--
Lmhp008885	440.28	299.26	439.27	C20H42NO7P	[M+H]+	LysoPE 15:0(2n isomer)	Lipids	LPE	-	B	40775	17010	13386	17242	21140	19204	20883	22062	23391	26159	19084	17232	21276	21929	23619	--	--
Lmqp012453	441.37	191.18	440.365	C30H48O2	[M+H]+	Ursolaldehyde	Terpenoids	Triterpene	-	B	54305	150400	181650	115040	109890	125720	156460	177000	188830	174000	171840	177380	185220	159050	155500	--	--
mws1397	441.08	169	442.09	C22H18O10	[M-H]-	Epicatechin gallate*	Flavonoids	Flavanols	1257-08-5	A	36257000	24246000	23359000	22043000	19500000	29382000	44147000	43540000	41834000	31722000	28801000	32222000	36301000	35263000	35626000	--	--
Lmhn004960	441.08	289.07	442.09	C22H18O10	[M-H]-	7-O-Galloyltricetiflavan	Flavonoids	Flavanols	-	B	20208000	13336000	11787000	11547000	10092000	15902000	25097000	22070000	22869000	17247000	15587000	17430000	19958000	16673000	16731000	--	--
mws0355	441.08	169.02	442.09	C22H18O10	[M-H]-	Catechin gallate*	Flavonoids	Flavanols	130405-40-2	A	25547000	15436000	16267000	15276000	14761000	19029000	27419000	34237000	33037000	25658000	20968000	24854000	24549000	27907000	22138000	--	--
pme1014	445.3	341.3	444.303	C31H40O2	[M+H]+	Menatetrenone (Vitamin K2)	Others	Vitamin	11032-49-8	B	88096	56551	52213	64347	55517	40881	42916	62886	48364	54323	47010	47239	1626700	1166800	1696700	--	--
mws0913	447.09	285	448.101	C21H20O11	[M-H]-	Kaempferol-3-O-galactoside (Trifolin)	Flavonoids	Flavonols	23627-87-4	A	540730	214910	241600	290320	257290	338260	356870	320040	292760	347040	267620	266440	336490	279090	253160	C12626	ko00944
mws2209	449.11	287.06	448.101	C21H20O11	[M+H]+	Kaempferol-3-O-glucoside (Astragalin)	Flavonoids	Flavonols	480-10-4	A	1989400	4494100	6198300	1872400	1761000	1382100	3446300	3738800	4960100	1059000	1086700	1137500	2426400	2736800	2576300	C12249	ko00944,ko01110
pmf0027	449.11	287.06	449.108	C21H21O11+	[M]+	Cyanidin-3-O-galactoside*	Flavonoids	Anthocyanins	142506-26-1	A	5486200	14661000	14681000	6685200	6282300	5551700	4677700	8140200	7280400	9018100	8216500	9333500	8972300	8890100	8921500	C08647	--
pmb0550	449.11	287.06	449.108	C21H21O11+	[M]+	Cyanidin-3-O-glucoside (Kuromanin)*	Flavonoids	Anthocyanins	47705-70-4	A	5871000	14654000	15955000	6997900	6529400	6222400	5207000	8494100	7983000	9428400	8570200	10344000	8825900	9456500	9209400	C08604	ko00942
Lmfn003630	449.07	316.02	450.08	C20H18O12	[M-H]-	Myricetin-3-O-xyloside	Flavonoids	Flavonols	-	A	208200	340980	328360	404860	267630	408420	109730	131190	140470	233240	222650	245820	253900	306900	287320	--	--
pmn001640	449.07	316	450.08	C20H18O12	[M-H]-	Myricetin-3-O-arabinoside	Flavonoids	Flavonols	132679-85-7	B	188930	373200	316720	344130	295140	405650	98872	147990	136330	239380	219020	210710	278630	286490	268830	--	--
HJN086	449.11	287.06	450.116	C21H22O11	[M-H]-	Eriodictyol-3'-O-glucoside	Flavonoids	Dihydroflavone	-	B	1026300	848090	874400	525730	481320	534520	1666700	1371700	1714900	601880	461980	459280	890970	924600	1069200	--	--
mws0057	451.12	289	450.116	C21H22O11	[M+H]+	Eriodictyol-7-O-glucoside	Flavonoids	Dihydroflavone	38965-51-4	B	89217	91681	163070	44523	49620	33780	169480	149100	206710	46382	38331	47958	79183	106370	101100	--	--
Lmtn002796	449.1	287.05	450.116	C21H22O11	[M-H]-	Aromadendrin-7-O-glucoside	Flavonoids	Flavonoid	28189-90-4	A	2103500	1668800	1699400	1375800	1595700	1795900	3704900	4100800	3682600	3334900	2741600	2992300	2714500	2434200	2615100	--	--
mws1361	449.11	151	450.116	C21H22O11	[M-H]-	Taxifolin-3-O-rhamnoside (Astilbin)	Flavonoids	Dihydroflavonol	29838-67-3	A	48724	49012	46642	47228	30894	43160	1202400	940270	821880	1323700	1374200	1520500	759380	741780	785240	C17449	--
Cmzn004594	449.11	287.06	450.116	C21H22O11	[M-H]-	Dunalianoside C	Phenolic acids	Phenolic acids	1042905-41-8	B	2264700	1808500	1451100	1526700	1388500	1726200	3888800	3894200	3426700	3180700	2719100	2767900	2987600	2848500	2886200	--	--
Lmhp009034	452.28	311.26	451.27	C21H42NO7P	[M+H]+	LysoPE 16:1	Lipids	LPE	-	B	15193	10876	12179	11799	12301	14361	12260	13024	18780	18218	8949.7	8986.4	13275	14443	13765	--	--
Lmhp008763	452.28	311.26	451.27	C21H42NO7P	[M+H]+	LysoPE 16:1(2n isomer)	Lipids	LPE	-	B	13681	9825.8	7184.7	7365.9	5967.6	5595.9	18246	17520	21366	16860	7582.9	11483	16213	11736	11932	--	--
pmn001416	451.1	341.06	452.111	C24H20O9	[M-H]-	Catechin-(7,8-bc)-4α-(3,4-dihydroxyphenyl)-dihydro-2-(3H)-one	Flavonoids	Flavanols	-	A	4264200	9873700	9998800	4748600	6011600	5641800	4265800	4785800	4539000	1539100	1993900	1958300	5437100	5474900	5565400	--	--
pmn001415	451.1	341.06	452.111	C24H20O9	[M-H]-	Catechin-(7,8-bc)-4β-(3,4-dihydroxyphenyl)-dihydro-2-(3H)-one	Flavonoids	Flavanols	-	A	204330	537120	519870	298030	285630	341160	43626	52624	50387	46705	70484	33638	184870	215670	205010	--	--
Hmpn005101	451.12	289.07	452.131	C21H24O11	[M-H]-	Sieboldin	Flavonoids	Chalcones	18777-73-6	B	33134	30664	38203	30702	21182	28060	48127	68688	64770	76482	52238	53314	40665	46199	54326	--	--
HJN041	451.12	289.07	452.131	C21H24O11	[M-H]-	Epicatechin glucoside	Flavonoids	Flavanols	-	B	5434300	1976800	941600	3556900	2418500	2425800	734460	921940	787800	1282400	702080	706000	1560900	1637000	1673600	--	--
Cmxn004016	451.13	289.08	452.132	C21H24O11	[M-H]-	Dihydromarein	Flavonoids	Chalcones	-	B	21357	19624	35319	20817	12840	21439	37242	30477	27137	26855	18591	29852	26942	23802	29001	--	--
pmb0876	454.29	313.27	453.286	C21H44NO7P	[M+H]+	LysoPE 16:0	Lipids	LPE	53862-35-4	A	2419100	2068300	1861100	1616200	1844800	1853100	3127200	3276300	3700000	3672900	2247100	2321000	2404400	2502600	2729300	--	--
pmd0160	454.29	313.27	453.286	C21H44NO7P	[M+H]+	LysoPE 16:0(2n isomer)	Lipids	LPE	-	A	162440	73196	72725	76232	82751	71400	134810	148890	130960	149280	104820	115820	107070	118980	122690	--	--
HJN101	453.13	347.09	454.141	C28H22O6	[M-H]-	Pallidol	Phenolic acids	Phenolic acids	105037-88-5	A	92733	203510	164510	16089	10373	26004	248330	272460	310820	207160	106140	109480	213800	182580	214680	--	--
mws1420	455.15	215.2	454.142	C28H22O6	[M+H]+	ε-Viniferin	Others	Stilbene	62218-08-0	A	3810400	4664100	5622100	3318900	2424100	4158600	8928200	9662700	9679600	12034000	6637000	8040600	7614100	7683800	7950700	C10289	--
Zmpn006570	453.14	347.09	454.142	C28H22O6	[M-H]-	Ampelopsin F	Others	Stilbene	151487-08-0	A	929960	1182200	1684400	798500	600600	1007700	2423100	2718300	2752800	3962600	2084600	2298100	2614500	2247200	2782800	--	--
Lmqn012798	453.34	453.34	454.345	C30H46O3	[M-H]-	Urs-12(13)-en-3-one-28-oic acid	Terpenoids	Triterpene	-	B	12316	28755	37196	9725.6	12409	11624	41272	39520	46461	10645	10380	12440	21826	21461	21963	--	--
Lmsp013456	455.35	203.18	454.345	C30H46O3	[M+H]+	3β-Hydroxytaraxastan-28,20β-olide	Terpenoids	Triterpene	-	B	66351	118060	116800	40271	37602	46405	144280	132840	219910	67806	59798	59808	77049	91911	71838	--	--
Lmsp013238	455.35	301.22	454.345	C30H46O3	[M+H]+	3β-Hydroxy-urs-11-en-28,13β-lactone	Terpenoids	Triterpene	-	B	3243.2	8720.6	9567.1	3911.2	3158.2	3921.4	11740	8778.6	15200	4805	4124.1	4646.1	8353.2	6649.2	6883.6	--	--
Lmzn006795	453.34	453.34	454.345	C30H46O3	[M-H]-	Ursonic acid	Terpenoids	Triterpene	6246-46-4	B	9477.4	28557	30779	7449.9	9699.3	11707	41797	32729	36490	9471.3	6596.5	7349.5	20936	14418	18109	--	--
pmp000263	455.35	409.35	454.345	C30H46O3	[M+H]+	Sanguisorbigenin	Terpenoids	Triterpene	-	B	52482	112810	134350	39726	31970	37333	180720	163300	260620	39171	38722	43043	102060	95476	86928	--	--
Lmzn206829	453.34	453.34	454.345	C30H46O3	[M-H]-	Oleanonic acid	Terpenoids	Triterpene	17990-42-0	B	13418	29557	30866	14661	10090	9501.7	37120	32527	48129	11083	9503.3	10786	20423	17222	22461	--	--
Zmjn003358	455.1	289.07	455.098	C23H20O10	[M-H]-	(-)-Epicatechin-3-(3''-O-methyl)gallate	Tannins	Tannin	-	B	63242	42928	36717	43115	41036	59585	68647	81929	68792	72610	59613	42942	52239	62708	52684	--	--
pmn001700	455.35	455.35	456.36	C30H48O3	[M-H]-	24,30-Dihydroxy-12(13)-enolupinol	Terpenoids	Triterpene	-	A	3950700	6400700	7242600	5082300	5617500	6499700	9266500	9432900	10677000	9044100	9201900	9808600	10189000	7238700	8279600	--	--
mws4053	455.35	455.35	456.36	C30H48O3	[M-H]-	Ursolic acid	Terpenoids	Triterpene	77-52-1	B	2460600	4267100	4093900	3548200	2948800	3348500	2924700	1944400	2441400	4247400	2387800	2589000	3358800	3170000	3263400	C08988	--
Lmqp013490	457.37	203.18	456.36	C30H48O3	[M+H]+	α-Boswellic acid	Terpenoids	Triterpene	471-66-9	B	6974.4	18448	20013	9228.6	7589.3	8778.6	18516	15946	14614	12169	10216	10391	17006	14757	15576	--	--
mws1389	455.35	407.3	456.36	C30H48O3	[M-H]-	Oleanolic acid	Terpenoids	Triterpene	508-02-1	A	1606.7	2877.5	2410.3	1521.6	2160.3	2277.6	2695.2	2922.1	3934	3059.6	2342.4	3468.1	2391.9	2778	1991.6	C17148	--
HJN110	455.36	455.36	456.36	C30H48O3	[M-H]-	Betulinic acid	Terpenoids	Triterpene	472-15-1	A	4497100	7161100	8767200	5891800	5995100	7087000	9153100	9804900	11170000	10209000	9703600	9494800	10139000	8985000	8922500	C08619	--
mws0034	457.08	169.01	458.085	C22H18O11	[M-H]-	Epigallocatechin-3-gallate*	Flavonoids	Flavanols	989-51-5	A	604080	1175600	1970200	1061600	1011000	1719300	2448100	3314500	3116300	3683500	2775000	2762500	2124000	2369800	3003600	C09731	--
mws2220	457.08	169.02	458.085	C22H18O11	[M-H]-	Gallocatechin 3-O-gallate*	Flavonoids	Flavanols	5127-64-0	A	640430	1377800	2117100	1004200	1191900	2043800	3855000	3836600	3196100	5039200	3034700	3450200	2499100	2481500	3233800	--	--
pmb3054	457.1	163.1	458.121	C23H22O10	[M-H]-	O-p-Coumaroyl-O-salicyloyl quinic acid	Phenolic acids	Phenolic acids	-	B	202980	395270	611920	95255	97064	132250	802590	977260	1043100	181780	200580	196250	505090	439700	449380	--	--
Lmdp003994	461.14	299.09	460.137	C23H24O10	[M+H]+	6,4'-Dimethoxyisoflavone-7-O-glucoside (Wistin)	Flavonoids	Isoflavones	19046-26-5	B	21243	33365	31689	35550	34777	38023	21517	23252	20519	32626	28482	28410	23461	27394	29631	--	--
pmb2654	460.1	117.9	461.153	C19H27NO12	[M-H]-	Anthranilate-1-O-Sophoroside	Phenolic acids	Phenolic acids	-	B	308800	271830	312680	304350	297750	278410	774020	850270	752140	530200	596640	548060	548490	576030	571600	--	--
Lmzn001894	461.07	285.04	462.08	C21H18O12	[M-H]-	Kaempferol-3-O-glucuronide	Flavonoids	Flavonols	22688-78-4	A	99019	208840	494870	120680	147060	83871	331910	397880	372260	25963	10356	22960	174630	184910	174370	--	--
mws4167	463.09	287.06	462.08	C21H18O12	[M+H]+	Luteolin-7-O-glucuronide	Flavonoids	Flavonoid	29741-10-4	A	120110	302510	597970	142310	203480	100520	335730	401730	381880	25484	18671	21063	192180	207520	205290	C03515	ko00944
pmb2999	461.11	299.1	462.116	C22H22O11	[M-H]-	Chrysoeriol-5-O-glucoside	Flavonoids	Flavonoid	-	A	226560	356080	349690	332900	320860	175050	85307	104000	119080	79021	35496	48398	188570	168910	118060	--	--
Hmcp002539	463.12	317.06	462.116	C22H22O11	[M+H]+	Isorhamnetin-3-O-rhamnoside	Flavonoids	Flavonols	-	B	5044.4	10277	5004.4	8908.8	7932.1	7406.3	8846.8	8276	8430.1	9524.4	6921.2	5114.5	5821.9	7808	9352.5	--	--
pmf0203	463.12	301.07	463.123	C22H23O11+	[M]+	Peonidin-3-O-glucoside	Flavonoids	Anthocyanins	68795-37-9	A	7505900	14881000	17015000	9805700	10230000	10333000	9364300	13781000	12189000	17031000	16790000	16931000	13752000	14254000	14173000	C12141	ko00942
Hmdn001667	463.05	300.99	464.06	C20H16O13	[M-H]-	Ellagic acid-4-O-glucoside	Tannins	Tannin	-	B	491780	1500800	2115000	619680	569330	632800	1342500	1460700	1565500	1288100	1521200	1903300	1276800	1329100	1224400	--	--
mws1329	463.09	300.7	464.095	C21H20O12	[M-H]-	Quercetin-7-O-glucoside*	Flavonoids	Flavonols	491-50-9	A	5725200	8941000	9623500	6410200	5469400	4752000	2867400	3849600	3465600	2472500	2300400	2275500	5149000	4734000	4467700	C12639	--
mws0056	463.09	316.03	464.095	C21H20O12	[M-H]-	Myricetin-3-O-rhamnoside (Myricitrin)	Flavonoids	Flavonols	17912-87-7	B	7206	13094	9483.9	14414	17489	12173	15752	19032	14887	51695	55897	45406	27035	22437	29294	C10108	--
mws0091	463.09	300.03	464.095	C21H20O12	[M-H]-	Quercetin-3-O-glucoside (Isoquercitrin)*	Flavonoids	Flavonols	482-35-9	A	12467000	21706000	21013000	16057000	11757000	12478000	7446200	8536100	9231400	4738900	5361100	4463200	12715000	11699000	12071000	C05623	ko00944,ko01100,ko01110
mws0061	463.09	300	464.095	C21H20O12	[M-H]-	Quercetin-3-O-galactoside (Hyperin)	Flavonoids	Flavonols	482-36-0	A	14249000	28678000	29706000	20507000	16792000	16407000	10682000	12412000	12246000	7352200	7577600	7304600	15171000	15481000	17742000	C10073	--
pme1598	463.12	301	464.132	C22H24O11	[M-H]-	Hesperetin-5-O-glucoside	Flavonoids	Dihydroflavonol	69651-80-5	B	11022000	17039000	17604000	11096000	10197000	8396200	5776200	7714900	7350500	5329000	4840500	3438200	10942000	10362000	8626000	--	--
pme1398	465.1	303.05	465.103	C21H21O12+	[M]+	Delphinidin-3-O-glucoside (Mirtillin)	Flavonoids	Anthocyanins	50986-17-9	A	9828700	16630000	17851000	17001000	12333000	15129000	12776000	16481000	19434000	25899000	24796000	24450000	16043000	15741000	17837000	C12138	ko00942
Lmhp009769	466.29	325.27	465.286	C22H44NO7P	[M+H]+	LysoPE 17:1	Lipids	LPE	-	B	9440.3	5443.1	3187.1	3987.8	5166.8	3844.6	6642	9322.4	9336.4	10240	3832.3	6227.3	5913.2	8612	8482.3	--	--
Lmhp009464	466.29	325.27	465.286	C22H44NO7P	[M+H]+	LysoPE 17:1(2n isomer)	Lipids	LPE	-	A	7513.7	3818.3	4275	4244.5	5308.9	5692.7	6022.1	5346.9	7677.8	9073.3	5576	4608.8	5144.3	5363.5	5402	--	--
Xmsn002700	465.13	303.06	466.111	C21H22O12	[M-H]-	Taxifolin-3'-O-glucoside	Flavonoids	Flavonoid	31106-05-5	B	376290	678760	698310	472970	393440	385660	250480	353600	486640	225030	299480	200360	446280	492860	319410	--	--
pmd0130	468.31	184.07	467.301	C22H46NO7P	[M+H]+	LysoPC 14:0	Lipids	LPC	20559-16-4	A	154640	49179	41690	65042	56132	55395	55010	57212	56564	67266	43088	44653	61519	64309	69518	--	--
HJAP074	471.35	453.34	470.34	C30H46O4	[M+H]+	7-O-Ganoderic Acid Z	Others	Others	-	B	52476	184870	187880	55153	54671	61998	200800	184040	275230	58604	64879	74199	117820	120970	131080	--	--
Lmsn012627	469.33	423.33	470.34	C30H46O4	[M-H]-	2α,3α-Dihydroxyurs-12,18-dien-28-oic acid	Terpenoids	Triterpene	-	A	51178	148620	150230	58855	53921	59597	147430	139160	175860	64157	71595	73003	116120	104650	113070	--	--
pmn001704	469.33	423.33	470.34	C30H46O4	[M-H]-	2,3-Dihydroxy 5(6),12(13)diene ursolic acid	Terpenoids	Triterpene	-	A	44229	140070	135750	51051	51677	60821	145910	131220	172720	60543	69386	69534	107510	103740	105950	--	--
Hmjn008136	469.33	469.33	470.34	C30H46O4	[M-H]-	Camaldulenic acid	Terpenoids	Triterpene	71850-15-2	A	1224700	3603900	3426800	1375300	1283100	1532000	3396800	3334700	4171200	1494100	1718400	1800000	2696400	2497600	2430300	--	--
Lmmn009932	469.37	469.37	470.376	C31H50O3	[M-H]-	Ambolic acid	Terpenoids	Triterpene	13878-93-8	B	2627.6	2802.2	4811.5	3449.2	1750.4	4901.6	9459.6	4546.9	9042	3466.2	5997.6	2405.7	4099.5	4039	5291.8	--	--
Hmbn005207	471.35	471.35	472.355	C30H48O4	[M-H]-	Hederagenin	Terpenoids	Triterpene Saponin	465-99-6	B	1377100	3040500	3023500	2094500	1489100	1876500	1796100	1828100	1950800	1075200	914860	978520	2106700	1889800	1932200	--	--
pmn001706	471.35	471.35	472.355	C30H48O4	[M-H]-	2-Hydroxyoleanolic acid	Terpenoids	Triterpene	26707-60-8	A	410120	1362400	1226900	770460	560410	689380	672850	578240	752640	257740	204660	227560	737100	665010	678610	--	--
mws1610	471.35	471.35	472.355	C30H48O4	[M-H]-	Maslinic acid	Terpenoids	Triterpene	4373-41-5	A	1332200	3004200	2918000	2244800	1600700	1795300	1926400	1699200	2072300	1153300	929350	835320	2042900	1930300	2012000	C16939	--
Lmzn006169	471.35	471.35	472.355	C30H48O4	[M-H]-	Pomolic acid	Terpenoids	Triterpene	13849-91-7	A	1590900	3631600	3706200	3573800	2392300	3368300	5128300	4773400	5255100	723510	834750	932120	3322000	3249700	3834800	--	--
Lmzn106284	471.35	471.35	472.355	C30H48O4	[M-H]-	Alphitolic acid	Terpenoids	Triterpene	19533-92-7	B	398630	1156400	1271300	749090	571200	678370	680820	604300	741620	236040	207700	237540	681230	639720	669490	C16912	--
Lmzn006284	471.35	471.35	472.355	C30H48O4	[M-H]-	2α-Hydroxyursolic acid	Terpenoids	Triterpene	-	B	403650	1288400	1231200	744630	618370	714220	692630	613090	748440	241480	208830	232210	696420	608630	652160	--	--
pmp000266	473.36	207.17	472.355	C30H48O4	[M+H]+	3β,19α-Dihydroxyolean-12-en-28-oic acid	Terpenoids	Triterpene	-	B	54393	178790	163900	52533	46097	47432	108350	101550	146470	36807	39179	42435	92505	77705	97726	--	--
pmb1912	474.17	327	473.166	C20H23N7O7	[M+H]+	10-Formyltetrahydrofuran	Alkaloids	Alkaloids	2800-34-2	B	73967	53920	52091	50369	47140	50703	88900	62861	64404	55909	51851	43397	49984	53987	61480	C00234	ko00670,ko00970,ko01100,ko01200,ko01240
Lmhp008801	476.28	335.26	475.27	C23H42NO7P	[M+H]+	LysoPE 18:3	Lipids	LPE	-	A	81505	89079	78260	65090	82141	94926	91543	129500	159710	118630	61925	66753	105010	96124	98410	--	--
Lmhp008589	476.28	335.26	475.27	C23H42NO7P	[M+H]+	LysoPE 18:3(2n isomer)	Lipids	LPE	-	A	79772	103460	76289	61575	69122	98764	91410	136260	137080	111220	57062	72276	103790	92499	102390	--	--
pmb0874	478.29	337.27	477.286	C23H44NO7P	[M+H]+	LysoPE 18:2(2n isomer)	Lipids	LPE	-	A	883540	649490	600890	534600	631850	597590	987420	1102900	1077100	1188700	858750	822070	864600	816860	893610	--	--
pmb0881	478.29	337.27	477.286	C23H44NO7P	[M+H]+	LysoPE 18:2	Lipids	LPE	-	B	850740	597270	609490	533790	666490	615410	987190	1090600	1128200	1150000	848030	812130	890680	832230	861800	--	--
Hmjp003123	479.08	303.06	478.075	C21H18O13	[M+H]+	Quercetin-5-O-glucuronide	Flavonoids	Flavonols	-	B	19392000	31125000	43085000	23761000	30877000	24680000	22075000	24884000	28458000	3876000	4982600	4394100	22356000	22831000	23562000	--	--
Lmqp003647	479.08	303.05	478.075	C21H18O13	[M+H]+	Herbacetin-3-O-glucuronide	Flavonoids	Flavonols	-	A	20298000	29710000	42295000	22655000	28338000	23201000	20802000	23206000	26812000	3973000	4433500	3979300	20661000	22019000	19106000	--	--
Zmhn004909	477.06	169.01	478.075	C21H18O13	[M-H]-	3,4-Digalloylshikimic acid	Phenolic acids	Phenolic acids	-	B	4819700	3423900	3802800	3180000	2952900	3886700	5548300	6505000	6970800	4407600	4351500	4344000	5232200	5422000	5330100	--	--
Lmfn003760	477.07	301.04	478.075	C21H18O13	[M-H]-	Quercetin-4′-O-glucuronide	Flavonoids	Flavonols	201463-36-7	A	10368000	20587000	27369000	11959000	13720000	13664000	13342000	13446000	16987000	2864000	3540900	3127000	14391000	13318000	15227000	--	--
Hmcp002298	479.12	347.07	478.111	C22H22O12	[M+H]+	Limocitrin-3-O-arabinoside	Flavonoids	Flavonoid	-	B	6755.6	11502	7559.8	5547.2	7725	8869	8688.6	8623.3	7129.8	6636.2	9644.1	6572.3	9321.2	8960.2	8728.8	--	--
Lmjp003044	479.12	317.06	478.111	C22H22O12	[M+H]+	Isorhamnetin-3-O-Glucoside*	Flavonoids	Flavonols	5041-82-7	A	4013100	7786500	6137400	3628700	3095800	3060200	2813100	3896100	3730600	2427500	2092900	2098000	4043800	3920500	3937200	--	--
Hmcp002207	479.12	317.06	478.111	C22H22O12	[M+H]+	Isorhamnetin-7-O-glucoside (Brassicin)*	Flavonoids	Flavonols	6743-96-0	A	3863300	7475300	5784700	3334900	3101900	3142800	2835800	3791900	3950700	2261900	2206100	2179200	3640100	3902000	3664700	--	--
pmn001525	477.14	169	478.148	C23H26O11	[M-H]-	3,5-Digalloylshikimic acid	Phenolic acids	Phenolic acids	95753-52-9	B	8817.2	4750.9	5408.5	3535.9	2077.1	2385.8	57963	45380	67617	31089	27517	31300	20845	31116	19184	--	--
Lmnn002886	477.14	179.03	478.148	C23H26O11	[M-H]-	1'-O-(3,4-Dihydroxyphenethyl)-O-caffeoyl-glucoside	Phenolic acids	Phenolic acids	-	B	969690	1948300	2992600	1072400	1764000	1306400	1384600	1518400	1763500	330530	389480	332640	1588300	1552700	1709500	--	--
mws1454	477.14	315	478.148	C23H26O11	[M-H]-	Persicoside	Flavonoids	Dihydroflavone	28978-03-2	B	22477	21698	24004	28803	12154	15214	22925	69375	60395	65367	38712	36243	51902	27552	28181	--	--
pme3391	479.12	317.07	479.118	C22H23O12+	[M]+	Petunidin-3-O-glucoside	Flavonoids	Anthocyanins	6988-81-4	A	4699700	5851900	6613600	7428000	6585600	7309900	7223100	8988500	10776000	12880000	12210000	13351000	8680800	9083600	9604200	C12139	ko00942
pmb0856	480.31	339.29	479.301	C23H46NO7P	[M+H]+	LysoPE 18:1(2n isomer)	Lipids	LPE	-	A	53122	64908	47063	48235	49153	60063	63912	101370	68792	107960	56572	56262	63908	70723	64637	--	--
pmb2260	480.31	184.07	479.301	C23H46NO7P	[M+H]+	LysoPC 15:1	Lipids	LPC	-	B	19255	8293	8148.1	5841.6	7884.5	7557.1	12583	10501	11899	15974	11012	9742.8	8755.6	12672	11896	--	--
mws0289	480.31	339.29	479.301	C23H46NO7P	[M+H]+	LysoPE 18:1	Lipids	LPE	89576-29-4	A	77475	103070	65990	70248	84096	90851	88124	149690	101850	153670	91545	93965	104330	97924	103070	--	--
Lmpp003465	481.1	319.04	480.09	C21H20O13	[M-H]-	Myricetin-3-O-glucoside	Flavonoids	Flavonols	19833-12-6	A	2485000	4711900	3983700	5204900	4220600	5428100	725760	1039800	929000	1494100	1571700	1484700	2499000	1911000	2475600	--	--
pmb0883	482.32	341.31	481.317	C23H48NO7P	[M+H]+	LysoPE 18:0	Lipids	LPE	69747-55-3	B	42306	50888	42960	29376	35669	30764	69225	157490	65208	79348	52764	56351	63671	58333	62149	--	--
Lmhp009129	482.32	184.07	481.317	C23H48NO7P	[M+H]+	LysoPC 15:0(2n isomer)	Lipids	LPC	-	B	16503	4057.9	4046.7	4517.9	5324.1	3997.9	8107.7	5985.2	8982.6	8124.4	4991.1	5372.9	7436.2	5891.6	5450.8	--	--
pmb2319	482.32	184.07	481.317	C23H48NO7P	[M+H]+	LysoPC 15:0	Lipids	LPC	108273-89-8	B	110000	44451	35858	42744	48758	47149	39651	43925	48046	50754	37892	35838	52360	50719	55154	--	--
pmn001628	481.06	275	482.07	C20H18O14	[M-H]-	4,6-(S)-Hexahydroxydiphenoyl-D-glucose	Phenolic acids	Phenolic acids	23094-68-0	B	350280	501110	539730	493870	443000	507540	51692	71181	66906	62831	73053	64747	233670	263840	290740	--	--
HJN104	481.14	319.08	482.105	C21H22O13	[M-H]-	Dihydromyricetin-3-O-glucoside	Flavonoids	Dihydroflavonol	-	B	1935100	2443600	2665700	3079600	2393000	3165200	2046000	2691300	2570300	3935500	4104600	3331400	2719900	2931400	2816300	--	--
pmb3072	481.14	319.3	482.142	C22H26O12	[M-H]-	3-O-p-Coumaroylshikimic acid-O-glucoside	Phenolic acids	Phenolic acids	-	B	37109	70743	117770	71503	76785	102380	101850	76259	120470	57318	127630	140510	103240	109110	110750	--	--
Hmyn007081	481.25	245.04	482.262	C22H43O9P	[M-H]-	LysoPG 16:1	Lipids	Glycerol ester	-	B	2248.7	2747.8	4772.1	1424.7	1043.6	1651.7	21769	20425	29979	3970	4011.1	3555.4	10255	9673.3	9814.7	--	--
Wmhn001495	483.08	169.01	484.077	C20H20O14	[M-H]-	1,4-Di-O-Galloyl-D-glucose	Tannins	Tannin	-	B	432740	210120	228530	232850	162390	217600	81116	99761	114990	64405	63556	93805	146010	174960	168290	--	--
Hmlp001270	485.09	153.01	484.086	C20H20O14	[M+H]+	2,3-Di-O-galloyl-D-glucose	Tannins	Tannin	-	B	55327	56876	39180	75285	52133	37484	50883	82706	87525	94151	75818	68718	39046	60088	85161	--	--
Zmpn005408	483.11	389.07	484.116	C28H20O8	[M-H]-	Vaticahainol B	Others	Stilbene	-	B	22031	35521	16401	4844.9	6347.2	2505	22850	42893	38505	25678	13230	50341	26430	21452	29227	--	--
Hmyn007168	483.27	255.23	484.278	C22H45O9P	[M-H]-	LysoPG 16:0	Lipids	Glycerol ester	-	A	298480	259750	217460	233800	176640	192490	438250	410860	448120	335710	283850	311960	387820	320150	359530	--	--
HJN106	485.33	467.32	486.334	C30H46O5	[M-H]-	Ceanothic acid	Terpenoids	Triterpene	21302-79-4	B	5302.5	12166	11354	2932.5	2060.8	2078.6	9868.3	7754.1	14305	1320.7	2110	1642.5	7349.9	7632.3	6849	--	--
pmp000444	487.34	469.33	486.335	C30H46O5	[M+H]+	27,28-Dicarboxyl ursolic acid	Terpenoids	Triterpene	-	B	67550	240200	246210	55240	64000	65855	171990	172440	256300	43905	48477	52446	134760	125140	132040	--	--
Lmsn010659	485.33	439.32	486.335	C30H46O5	[M-H]-	Annurcoic acid	Terpenoids	Triterpene	877995-09-0	B	2466.8	6250.8	7682.2	2371	1809	1991.7	5461.7	5825.4	6891.1	1842.3	1322	1738.3	4865.6	4483.8	4342	--	--
Li512114	485.36	453.34	486.371	C31H50O4	[M-H]-	Corosolic Acid Methyl Ester	Terpenoids	Triterpene	4518-70-1	B	412700	1529900	1505000	496750	488150	583320	1223100	1266100	1482500	470530	573540	589550	1092700	982850	985130	--	--
Zmpn006881	487.34	469.32	488.35	C30H48O5	[M-H]-	Tormentic acid	Terpenoids	Triterpene	13850-16-3	A	163780	445090	467740	202760	162560	193730	738880	631320	895980	246120	249550	285070	443880	425470	430520	--	--
pmn001591	487.34	469.3	488.35	C30H48O5	[M-H]-	Rutundic acid	Terpenoids	Triterpene	20137-37-5	B	124690	339280	324000	152480	120020	146500	533450	492890	657910	185230	178850	206120	327390	313870	320950	--	--
Lmpp003059	491.12	287.06	491.118	C23H23O12+	[M]+	Cyanidin-3-O-(6''-O-acetyl)glucoside	Flavonoids	Anthocyanins	-	A	11249000	24574000	20301000	11501000	9044500	11708000	87157000	125580000	121500000	148280000	127920000	134850000	87415000	92175000	96672000	--	--
pmb0863	492.31	184.07	491.301	C24H46NO7P	[M+H]+	LysoPC 16:2(2n isomer)	Lipids	LPC	-	B	13137	4446.3	4489.4	6613	6683.3	6140.9	19675	19826	17186	17907	15143	15482	12196	11930	13362	--	--
pma1303	492.31	184.07	491.301	C24H46NO7P	[M+H]+	LysoPC 16:2	Lipids	LPC	-	B	13532	5916.3	5351.3	7442.1	5217	6336.6	20416	18879	15754	20265	14681	13159	10821	13688	14801	--	--
Lmhp008833	494.32	184.07	493.317	C24H48NO7P	[M+H]+	LysoPC 16:1(2n isomer)	Lipids	LPC	-	A	73796	54832	53013	35845	47752	43876	97973	109800	118000	69376	54008	41857	61741	79799	65862	--	--
pmp001270	494.32	184.07	493.317	C24H48NO7P	[M+H]+	LysoPC 16:1	Lipids	LPC	76790-27-7	A	53817	24659	17227	16685	12082	17619	7812.2	16380	19819	14666	9287.3	9093.9	11151	19415	16108	--	--
Hmlp002821	495.08	319.04	494.07	C21H18O14	[M+H]+	Myricetin-3-O-glucuronide	Flavonoids	Flavonols	77363-65-6	B	1388000	2177800	2684400	3331000	2697000	2895000	438370	689770	516000	690600	635740	676420	1317900	1384800	1476300	--	--
HJAP005	495.11	333.07	494.105	C22H22O13	[M+H]+	Laricitrin-3-O-glucoside	Flavonoids	Flavonoid	39986-90-8	A	3711700	3885000	4162600	6054300	5218000	6093400	2732200	3103500	2716600	2978200	2753600	2844000	3998600	3773000	4189000	--	--
Zmln000668	493.12	169.01	494.127	C19H26O15	[M-H]-	Monogalloyl-diglucose	Phenolic acids	Phenolic acids	-	B	20142	36819	30997	34470	32155	28412	25776	25354	27655	75720	35934	28714	39872	32219	38742	--	--
pmb0855	496.34	184.07	495.332	C24H50NO7P	[M+H]+	LysoPC 16:0	Lipids	LPC	17364-16-8	A	7615500	6436100	5964500	6014900	5877200	6506000	6646800	6176900	6971200	7943200	5210100	5086600	6318000	6404300	7231400	--	--
pmd0132	496.34	184.07	495.332	C24H50NO7P	[M+H]+	LysoPC 16:0(2n isomer)	Lipids	LPC	-	A	439780	233560	214680	253150	236860	225930	398560	547880	384390	377280	287810	292740	326420	334310	352280	--	--
Lmhp009802	504.31	363.29	503.301	C25H46NO7P	[M+H]+	LysoPE 20:3(2n isomer)	Lipids	LPE	-	B	2477.6	2759.1	2505.8	2258	1728.1	2471.1	1088.2	1860.1	1260.5	2825.4	1500.4	1206.3	2304.7	2309.1	2871.9	--	--
Lmsn004970	503.12	179.04	504.127	C24H24O12	[M-H]-	3,6-Di-O-caffeoyl glucose	Phenolic acids	Phenolic acids	-	B	20976	38650	33511	22789	18874	22514	21579	19515	23758	36690	27348	20521	26284	30814	40708	--	--
pme2125	503.16	179	504.169	C18H32O16	[M-H]-	Raffinose*	Others	Saccharides and Alcohols	512-69-6	B	157460	119090	89978	196130	147800	202400	159570	150250	197150	232230	184320	138370	181740	99530	153260	C00492	ko00052,ko01100,ko02010
mws1589	503.16	179	504.169	C18H32O16	[M-H]-	D-Panose*	Others	Saccharides and Alcohols	33401-87-5	B	60443	43091	44657	63708	50473	46936	96999	91467	113350	89909	90698	79467	77001	95723	69744	C00713	--
pme0500	503.16	323	504.169	C18H32O16	[M-H]-	D-Melezitose	Others	Saccharides and Alcohols	597-12-6	B	45766	17140	10012	38034	28371	39780	57642	73732	49214	68526	83039	51645	55621	32035	34883	C08243	--
Hmqp000191	505.18	127.03	504.17	C18H32O16	[M+H]+	Planteose	Others	Saccharides and Alcohols	470-57-5	A	75336	75920	39042	64563	76601	72771	25352	36113	27429	70891	60116	55155	48115	26590	43383	C03848	--
Lmsn010222	503.34	441.34	504.345	C30H48O6	[M-H]-	1β,2α,3α-Trihydroxy-19-oxo-18,19-seco-urs-11,13(18)-dien-28-oic acid	Terpenoids	Triterpene	-	B	753.75	2894.2	2677.1	892.02	607.21	831.72	2659.2	2276.7	2589.7	687.26	873.37	790.49	1707.1	1887.4	2492.2	--	--
Smpp002603	505.13	301.07	505.134	C24H25O12+	[M]+	Peonidin-3-O-(6''-O-Acetyl)glucoside	Flavonoids	Anthocyanins	-	A	9726700	18937000	20847000	12710000	10153000	12656000	110460000	134840000	115860000	145380000	137410000	138880000	104900000	107690000	111780000	--	--
Lmhp010514	506.32	365.31	505.317	C25H48NO7P	[M+H]+	LysoPE 20:2(2n isomer)	Lipids	LPE	-	B	6719.5	4604.9	4843.4	3968	6142.1	4782.3	5043.6	4346.7	5670	6846.7	4448	5767.6	5373.5	4913.9	5903.3	--	--
Lmhp010757	506.32	365.31	505.317	C25H48NO7P	[M+H]+	LysoPE 20:2	Lipids	LPE	-	B	7687.4	4090.9	4956.2	5398.3	5109.7	4516.2	3154.8	4751.6	4855.7	8853.9	5200.6	5536.5	4428.1	4248.7	6394.2	--	--
Lmhp008718	506.32	184.07	505.317	C25H48NO7P	[M+H]+	LysoPC 17:2	Lipids	LPC	-	A	30564	12913	14842	13579	17592	15622	16517	19272	22598	22152	16152	14412	18482	20054	19285	--	--
Hmln002199	505.1	300.03	506.107	C23H22O13	[M-H]-	Quercetin-3-O-(6''-acetyl)galactoside	Flavonoids	Flavonols	-	A	37782	78386	96616	46150	43736	51619	215600	230180	147220	63526	101850	172560	102610	110150	165850	--	--
Smpp002257	507.11	303.05	507.113	C23H23O13+	[M]+	Delphinidin-3-O-(6''-O-acetyl)glucoside	Flavonoids	Anthocyanins	-	A	7195500	9886800	9714400	12131000	7844600	9893000	110200000	126690000	125000000	152850000	131180000	133380000	100370000	99165000	99887000	--	--
Lmhp009590	508.34	184.07	507.332	C25H50NO7P	[M+H]+	LysoPC 17:1	Lipids	LPC	-	A	31215	15569	12997	14462	14512	19061	13988	16438	17013	20105	11370	11394	15739	21514	16170	--	--
HJAP006	509.13	347.08	508.122	C23H24O13	[M+H]+	Syringetin-7-O-glucoside	Flavonoids	Flavonoid	-	A	2600400	3387000	3379400	3081300	2510800	4285900	2742800	3193800	2823700	2635300	2432900	2616600	3150500	3153500	3156600	--	--
pmb2406	510.36	184.07	509.348	C25H52NO7P	[M+H]+	LysoPC 17:0	Lipids	LPC	50930-23-9	B	131290	69652	67299	70020	86301	70607	77610	72338	89122	90346	72091	63804	67170	76609	82991	--	--
Lmhp009773	515.32	261.22	514.314	C27H46O9	[M+H]+	1-α-Linolenoyl-glycerol-3-O-glucoside	Lipids	Glycerol ester	-	A	3139.6	3255.5	4642.3	2230.2	2227.5	1662.4	17008	17995	20088	4923.8	4168.2	5845.8	6267.1	9324.8	9061	--	--
Lmhp009526	515.32	261.22	514.314	C27H46O9	[M+H]+	2-α-Linolenoyl-glycerol-1-O-glucoside	Lipids	Glycerol ester	-	A	3947.9	5409.6	5616.3	2806.2	1621.2	1506.5	18660	11351	20885	5139	6197.4	5298.2	6745.6	7584.2	7686.4	--	--
mws1584	515.12	191.05	516.127	C25H24O12	[M-H]-	1,3-O-Dicaffeoylquinic Acid (Cynarin)	Phenolic acids	Phenolic acids	30964-13-7	B	996.15	5654.9	7378.4	3435.3	2482.1	3418.3	3141.7	8426.5	5531.9	7033.1	3711.3	10810	4481.9	7790.2	5524.1	C10445	--
pmn001382	515.12	353.09	516.127	C25H24O12	[M-H]-	Isochlorogenic acid A	Phenolic acids	Phenolic acids	2450-53-5	B	43484	10065	17647	11677	15718	17892	14930	34646	20779	23406	11468	17070	19774	27851	37300	--	--
pmn001384	515.12	353.09	516.127	C25H24O12	[M-H]-	Isochlorogenic acid C*	Phenolic acids	Phenolic acids	57378-72-0	B	23633	4736.7	16304	14239	13144	14132	13931	16220	24878	21723	19918	21466	25827	20873	27984	--	--
Li512115	515.12	353.09	516.127	C25H24O12	[M-H]-	Isochlorogenic acid B*	Phenolic acids	Phenolic acids	14534-61-3	B	16684	8379.5	13626	14955	10713	5630.4	21482	23170	25510	17024	14089	27159	27738	10270	21014	C10468	--
pmb0854	518.32	184.07	517.317	C26H48NO7P	[M+H]+	LysoPC 18:3	Lipids	LPC	-	A	935180	760150	699690	487150	651180	698190	629690	785500	891040	681220	447980	467600	743030	718300	788910	--	--
pmb0865	518.32	184.07	517.317	C26H48NO7P	[M+H]+	LysoPC 18:3(2n isomer)	Lipids	LPC	-	A	898470	698110	618730	488940	619940	595930	551720	627620	814680	648800	384770	448710	640950	663090	668470	--	--
pmp001251	520.34	184.07	519.332	C26H50NO7P	[M+H]+	LysoPC 18:2(2n isomer)	Lipids	LPC	-	A	7333500	5056100	5211900	5188000	5764200	5825800	6574300	6378300	6966600	7456200	5240600	5463800	5924900	6410900	6857000	--	--
pmp001273	520.34	184.07	519.332	C26H50NO7P	[M+H]+	LysoPC 18:2	Lipids	LPC	-	A	6897000	5056600	5096100	4935600	5846300	5548900	6600400	6292600	6481100	7495100	4992500	5678900	6191000	6300700	6689100	--	--
pma0791	521	273	520.122	C24H24O13	[M+H]+	Naringenin-7-O-(6''-malonyl)glucoside	Flavonoids	Flavanols	-	B	47879	98760	133480	93717	85869	118550	60949	58857	73491	103290	122060	110020	88262	96049	96927	--	--
pmp000682	538.22	359.14	520.168	C26H32O11	[M+NH4]+	Matairesinol-4'-O-glucoside (Matairesinoside)	Lignans and Coumarins	Lignans	23202-85-9	A	210270	256360	281100	237560	210630	253370	414020	393350	431650	423350	483040	419760	340290	370440	372500	--	--
pmn001378	519.19	357.14	520.194	C26H32O11	[M-H]-	Pinoresinol-4-O-glucoside	Lignans and Coumarins	Lignans	41607-20-9	A	218440	71359	75983	79366	91284	66009	179870	206570	129370	96931	136530	112970	146120	158010	159050	C17529	--
Smpp002418	521.13	317.07	521.129	C24H25O13+	[M]+	Petunidin-3-O-(6''-O-Acetyl)glucoside	Flavonoids	Anthocyanins	-	A	3878900	4572500	4877700	5766700	4251700	6556400	63991000	63795000	79318000	100220000	111260000	107920000	59270000	66256000	66327000	--	--
pmp001281	522.36	184.07	521.348	C26H52NO7P	[M+H]+	LysoPC 18:1	Lipids	LPC	-	A	610880	740280	572140	750310	715220	942710	759120	791460	750140	1117900	757500	750760	755220	809510	852880	--	--
Lmhp010190	522.36	184.07	521.348	C26H52NO7P	[M+H]+	LysoPC 18:1(2n isomer)	Lipids	LPC	-	A	627700	709380	568250	725210	702020	946700	778360	793610	714350	1097100	737900	739930	696370	795630	858500	--	--
pmb3041	521.09	329.2	522.101	C23H22O14	[M-H]-	Tricin-7-O-saccharic acid	Flavonoids	Flavonoid	-	B	494700	587690	547750	548710	466150	587150	751980	774100	822870	732620	712570	767480	662700	582880	647980	--	--
pmn001710	521.13	359.08	522.137	C24H26O13	[M-H]-	Rosmarinic acid-3'-O-glucoside	Phenolic acids	Phenolic acids	910028-78-3	B	414430	525260	655300	527530	523760	527690	480740	524470	447690	404630	474620	411180	458370	499030	538340	--	--
Lmmn002274	521.2	359.15	522.21	C26H34O11	[M-H]-	Isolariciresinol-9'-O-glucoside	Lignans and Coumarins	Lignans	63358-12-3	B	1197600	664950	695710	838390	866150	1263500	2167900	2216600	2029900	1538100	1552700	1746300	1375800	1416100	1442000	--	--
HJN083	521.2	359.15	522.211	C26H34O11	[M-H]-	Lariciresinol-4'-O-glucoside	Lignans and Coumarins	Lignans	143663-00-7	B	14296	15302	33445	25753	7139.8	29714	40208	29528	24651	40559	44408	43888	29682	22430	35049	--	--
mws0126	524.37	184.07	523.364	C26H54NO7P	[M+H]+	LysoPC 18:0	Lipids	LPC	19420-57-6	A	705370	938640	932560	776580	767120	846750	941350	946390	880310	1119300	772180	791280	793240	895390	924190	--	--
pmd0136	524.37	184.07	523.364	C26H54NO7P	[M+H]+	LysoPC 18:0(2n isomer)	Lipids	LPC	-	A	46123	42700	34251	31694	30948	30680	51356	55418	54364	53258	46756	49550	43587	49809	50078	--	--
Lmtn003096	523.21	361.14	524.226	C26H36O11	[M-H]-	Secoisolariciresinol 4-O-glucoside	Lignans and Coumarins	Lignans	-	B	164970	120410	133660	130880	118600	122990	120630	152710	153250	105370	74506	92749	118850	132100	125380	--	--
Cmsn001914	525.2	179.07	526.205	C25H34O12	[M-H]-	7R,8S-erythro-3',4,9,9'-tetrahydroxy-3-methoxy-8-O-4'-neolignan-7-O-glucopyr-anoside,	Lignans and Coumarins	Lignans	-	B	7479.2	5213	8514.5	7708.3	7078.7	8744	25838	29066	28900	18969	26949	16276	17724	7061.9	18050	--	--
Lmhp007598	534.36	184.07	533.348	C27H52NO7P	[M+H]+	LysoPC 19:2(2n isomer)	Lipids	LPC	-	B	8457.5	5868.7	3977	3293.5	1829.3	3420	6528.5	9424.4	10705	10549	7805.8	6127	7138.5	5845.7	6737.2	--	--
Smpp002618	535.14	331.08	535.145	C25H27O13+	[M]+	Malvidin-3-O-(6''-O-acetyl)glucoside	Flavonoids	Anthocyanins	-	A	190410	298920	310580	344270	242410	427970	4836100	4801100	5279700	5495300	5810200	5548000	3368600	3718800	4127700	--	--
pmb2228	538.39	184.07	537.379	C27H56NO7P	[M+H]+	LysoPC 19:0	Lipids	LPC	108273-88-7	B	2155.4	2445.7	2379.1	1998.5	2309.6	2870.9	6563.7	5128	7437.6	3058.7	2506.7	2154.5	3094.5	3943	4388.6	--	--
pmp001282	544.34	485.27	543.333	C28H50NO7P	[M+H]+	Propyl 2-(trimethylammonio)ethyl phosphate	Others	Others	-	A	59487	49743	45674	53885	48762	64677	73411	63011	50703	92756	56771	52742	60386	62088	65839	--	--
Lmmn003618	543.11	285.04	544.122	C26H24O13	[M-H]-	Maclurin-3-C-(6''-p-Hydroxybenzoyl)Glucoside	Others	Others	92665-82-2	B	63381	128830	97038	64229	64111	59913	487040	872110	831260	1166300	1010500	978890	612260	619900	661980	--	--
Lmhp009890	546.36	184.07	545.348	C28H52NO7P	[M+H]+	LysoPC 20:3	Lipids	LPC	1199257-41-4	A	15359	14102	11188	8687.1	10986	11764	5279	6833	10304	9409.8	6067.6	5887.5	9678.4	9580.3	11247	--	--
pmd0147	548.37	184.07	547.364	C28H54NO7P	[M+H]+	LysoPC 20:2	Lipids	LPC	-	B	47342	30520	36421	29296	44775	32029	18647	20673	24933	46139	27639	30212	29395	32421	34137	--	--
pmd0146	548.37	184.07	547.364	C28H54NO7P	[M+H]+	LysoPC 20:2(2n isomer)	Lipids	LPC	-	B	6933.5	5893.8	4126.2	3759.2	4804.3	4972.8	7401.1	10609	8386.3	9102.4	7285.7	7598.9	7079.6	7874.9	6683.8	--	--
Lmhp011549	550.39	184.07	549.379	C28H56NO7P	[M+H]+	LysoPC 20:1	Lipids	LPC	-	A	17395	17431	21960	21752	23189	22513	11676	14262	14767	33653	18500	22411	23185	20015	25952	--	--
pmp000589	551.1	303.05	550.096	C24H22O15	[M+H]+	Quercetin-7-O-(6''-malonyl)glucoside	Flavonoids	Flavonols	-	A	150160	285490	412810	287870	228360	224880	310860	461950	543490	255620	181600	186320	300780	331130	336780	--	--
Hmln002189	549.09	505.11	550.096	C24H22O15	[M-H]-	Quercetin-3-O-(6''-malonyl)galactoside	Flavonoids	Flavonols	-	A	36820	82199	137130	69369	59069	70038	127510	198860	242570	68516	102400	60375	99998	124260	129730	--	--
HJAP007	551.14	347.08	550.132	C25H26O14	[M+H]+	Syringetin-3-O-(6''-Acetyl)glucoside	Flavonoids	Flavonoid	-	A	5494.6	5410.2	5478.9	8086.2	6733	12581	111080	122070	118480	190830	187880	176270	74751	84648	87129	--	--
mws1138	551.15	303.04	550.143	C24H26N2O13	[M+H]+	Betanin (Betanidin-5-O-glucoside)	Alkaloids	Alkaloids	7659-95-2	B	125610	237300	298580	223980	188720	220490	343360	366120	504040	216720	188980	162140	302430	269890	315250	C08540	ko00965,ko01110
Lmmn002260	551.21	389.17	552.221	C27H36O12	[M-H]-	5'-Methoxyisolariciresinol-9'-O-glucoside	Lignans and Coumarins	Lignans	-	B	47298	76613	108870	45098	29297	47113	421580	494300	395260	47316	39244	58382	159850	168640	168390	--	--
pma0702	558.28	207.07	557.274	C29H39N3O8	[M+H]+	N1,N8-Bis(sinapoyl)spermidine	Alkaloids	Phenolamine	-	B	395980	222980	171520	238520	208820	246700	733190	625000	592010	352900	390780	334850	387900	388560	475040	C21170	--
pmb3114	561.14	289.2	562.148	C30H26O11	[M-H]-	Epicatechin-epiafzelechin	Flavonoids	Flavanols	-	A	1119400	292940	197500	409790	457650	446920	109270	145960	138400	186140	134600	124760	279600	309700	295060	--	--
HJAP064	565.12	317.08	564.088	C25H24O15	[M+H]+	Isorhamnetin-3-O-(6''-malonylglucoside)	Flavonoids	Flavonoid	-	B	9216.6	17611	17010	26646	9949.9	12861	27707	35416	38505	17561	16237	16948	21259	19801	22661	--	--
HJN076	563.18	255.07	564.184	C27H32O13	[M-H]-	Pinocembrin-7-O-neohesperidoside	Flavonoids	Flavonoid	13241-31-1	A	84861	252490	166470	115180	933700	61436	103310	100170	168350	193990	133390	142700	225540	209820	220810	C09828	--
pmb2922	565.05	323.1	566.055	C15H24N2O17P2	[M-H]-	Uridine 5'-diphospho-D-glucose	Nucleotides and derivatives	Nucleotides and derivatives	133-89-1	A	764430	569800	617350	723830	722860	643590	494480	585120	696240	611440	534660	573210	538290	862710	649970	C00029	ko00040,ko00052,ko00053,ko00240,ko00500,ko00520,ko00524,ko00561,ko00908,ko01100,ko01110,ko01240
Lmtp004126	567.1	319.04	566.091	C24H22O16	[M+H]+	Myricetin-3-O-(6''-malony)glucoside	Flavonoids	Flavonols	-	A	16089	29840	50520	69641	51438	53125	58342	80695	72143	315890	238930	252460	118880	136570	131900	--	--
HJN053	575.12	449.09	576.126	C30H24O12	[M-H]-	2α,3α-Epoxy-5,7,3',4'-tetrahydroxyflavan-(4β-8-epicatechin)	Tannins	Proanthocyanidins	-	B	259310	58095	126620	140040	123410	83752	174680	205780	226240	176510	229870	172990	141480	180400	172690	--	--
HJN069	575.12	449.09	576.126	C30H24O12	[M-H]-	Tetrahydroxyflavan-(4α-8-epicatechin)	Flavonoids	Flavanols	-	B	365070	79037	119940	122160	144560	109630	169520	173580	215450	162930	246470	164860	175480	161230	186990	--	--
pme0436	577.14	407.1	578.142	C30H26O12	[M-H]-	Procyanidin B3*	Tannins	Proanthocyanidins	23567-23-9	A	1504600	1031500	1145900	788870	661750	1064500	1688000	1622900	1466300	1520400	996930	979640	1359100	1254200	1404200	--	--
pme0434	577.14	407.1	578.142	C30H26O12	[M-H]-	Procyanidin B2*	Tannins	Proanthocyanidins	29106-49-8	A	6582500	4192500	4452000	3436600	3420100	3798800	13336000	13067000	12585000	11377000	7072900	6530500	8022400	7494300	8603400	C17639	--
mws0836	577.14	425.1	578.142	C30H26O12	[M-H]-	Procyanidin B1*	Tannins	Proanthocyanidins	20315-25-7	A	14345000	9642600	9790000	7839100	8305800	10113000	8646500	10207000	8606700	6224000	4739800	4382000	9234700	8083200	9322300	--	--
pmn001667	577.14	407.1	578.142	C30H26O12	[M-H]-	Procyanidin B4	Tannins	Proanthocyanidins	29106-51-2	A	5097100	1663800	1292000	2140000	1612300	1942800	703720	865310	838470	939070	759640	637790	1593600	1513000	1724300	C10238	--
Lmpp003930	579.15	271.06	578.142	C30H26O12	[M+H]+	Apigenin-7-O-(6''-p-Coumaryl)glucoside	Flavonoids	Flavonoid	-	A	311710	372200	411040	318310	326970	394570	1333200	1634500	1558300	2377800	2839300	2349400	1242300	1253400	1291700	--	--
mws0047	579.17	271.07	578.164	C27H30O14	[M+H]+	Apigenin-7-O-neohesperidoside (Rhoifolin)	Flavonoids	Flavonoid	17306-46-6	A	127520	188830	131750	113090	140980	165890	479790	511830	799160	726340	769270	976290	547220	662710	572430	C12627	ko00944
pme0368	579.17	271.01	578.164	C27H30O14	[M+H]+	Apigenin-7-O-rutinoside (Isorhoifolin)	Flavonoids	Flavonoid	552-57-8	B	291880	386510	365810	362870	349890	428820	1252400	1483600	1768500	2858800	2768200	2209000	1299300	1335100	1465100	--	--
pme2493	579.17	287.1	578.164	C27H30O14	[M+H]+	Kaempferol-3,7-O-dirhamnoside (Kaempferitrin)	Flavonoids	Flavonols	482-38-2	B	2782500	871990	792810	1135300	1048200	1004300	312090	444160	401760	393320	303790	392530	735710	885950	750120	C16981	--
Lmcn003163	579.08	289.07	580.085	C28H20O14	[M-H]-	Epitheaflavic acid-3-O-Gallate	Tannins	Tannin	34218-97-8	B	5328700	1806000	1641600	2251600	2357400	1835000	662710	805000	747080	1439400	798880	608520	1489800	1640200	2536900	--	--
pmp000275	581.17	139.04	580.158	C30H28O12	[M+H]+	Gambiriin A1	Tannins	Tannin	76250-49-2	B	418920	124530	92700	169450	129440	153210	34236	48977	50215	54778	51317	41788	134880	91401	107500	C17772	--
mws1066	579.17	271	580.179	C27H32O14	[M-H]-	Naringenin-7-O-Rutinoside(Narirutin)*	Flavonoids	Dihydroflavone	14259-46-2	B	104080	230790	197350	80643	52319	40274	23034	29802	32868	8203.3	13121	15424	67097	63910	53683	C09793	--
mws0046	579.17	271.06	580.179	C27H32O14	[M-H]-	Naringenin-7-O-Neohesperidoside(Naringin)*	Flavonoids	Dihydroflavone	10236-47-2	B	11623	25780	41723	25596	21953	21448	7521.4	9096.5	14044	7098.4	10533	8507.2	23182	14232	18069	C09789	ko00941
HJN074	591.15	289.07	592.158	C31H28O12	[M-H]-	Procyanidin A6	Tannins	Proanthocyanidins	-	B	257890	82317	60117	93409	65894	106200	42905	51861	49161	65899	51743	32852	86888	90808	95870	--	--
Lmmp003672	593.17	441.11	592.158	C31H28O12	[M+H]+	8,8'-Methylenebiscatechin	Flavonoids	Flavanols	81555-08-0	B	242410	86556	60803	101820	76831	108500	38319	48915	47990	56875	51264	35628	103370	91757	101290	--	--
Hmjn004446	593.13	285.04	594.137	C30H26O13	[M-H]-	Luteolin-7-O-(6''-caffeoyl)rhamnoside	Flavonoids	Flavonoid	-	A	34760	71971	69161	59073	57098	67330	82155	131090	117760	246710	220710	213140	122830	114250	136390	--	--
mws1290	593.13	285	594.137	C30H26O13	[M-H]-	Kaempferol-3-O-(6''-p-Coumaroyl)glucoside (Tiliroside)	Flavonoids	Flavonols	20316-62-5	B	39824	79859	76954	64926	51167	73593	61167	124900	129310	254510	228180	238220	136120	131740	131070	C17140	--
Lmsn002815	593.15	285.04	594.158	C27H30O15	[M-H]-	Kaempferol-3-O-rutinoside(Nicotiflorin)*	Flavonoids	Flavonoid	17650-84-9	A	359940	708740	639100	670060	573710	415490	359650	616200	658180	1510700	1702600	1208900	659220	876360	1051100	C21833	ko00944,ko01110
Lmjp002867	595.17	287.05	594.158	C27H30O15	[M+H]+	Kaempferol-3-O-neohesperidoside*	Flavonoids	Flavonols	32602-81-6	A	426800	674640	742770	606470	488380	612500	589380	932160	909870	1365500	1230000	1258700	853760	916500	946580	--	--
pmp001079	595.17	449.1	594.158	C27H30O15	[M+H]+	Luteolin-7-O-neohesperidoside (Lonicerin)	Flavonoids	Flavonoid	25694-72-8	B	12397	11891	25599	17025	9674.4	15070	14187	22400	23801	43492	34581	44869	19723	17377	24271	C12630	ko00944
mws0791	593.19	285	594.195	C28H34O14	[M-H]-	Poncirin (Isosakuranetin-7-O-neohesperidoside)	Flavonoids	Dihydroflavone	14941-08-3	B	36477	87959	89993	57310	57079	74172	82943	127450	133340	248550	284880	265240	134700	165350	134520	C09830	--
Lmqn000780	606.08	384.98	607.082	C17H27N3O17P2	[M-H]-	Uridine 5'-diphospho-N-acetylglucosamine	Alkaloids	Alkaloids	528-04-1	B	32301	34176	26017	44528	37757	35405	26249	25777	44680	18941	19658	21553	24441	34822	32166	C00043	ko00520,ko00524,ko01100
mws1661	609.18	301	608.174	C28H32O15	[M+H]+	Diosmetin-7-O-rutinoside (Diosmin)*	Flavonoids	Flavonoid	520-27-4	B	457180	606350	750000	481000	575980	794200	1176800	1417200	1473200	2060900	2434500	1974500	1331100	1305800	1382300	C10039	--
pmp001080	609.18	463.12	608.174	C28H32O15	[M+H]+	Diosmetin-7-O-Neohesperidoside (Neodiosmin)*	Flavonoids	Flavonoid	38665-01-9	B	4582.9	6088	8960.1	5188.3	7284.9	6108.7	14857	12700	15076	19967	19433	22160	16411	12704	14871	--	--
pmb3002	607.17	299	608.174	C28H32O15	[M-H]-	Chrysoeriol-7-O-rutinoside	Flavonoids	Flavonoid	-	B	1610600	2377000	2799400	2272000	2093200	2999600	3682800	4300500	3747800	6245600	6339800	6478100	4032900	3485600	4388300	--	--
Lmyp004052	611.14	147.04	610.132	C30H26O14	[M+H]+	Quercetin-3-O-(6''-p-Coumaroyl)galactoside	Flavonoids	Flavonols	-	B	94900	252600	355080	129160	116890	205800	1304100	1420700	1270100	1351100	1515900	1464300	861350	913420	946600	--	--
pmn001583	609.15	300	610.153	C27H30O16	[M-H]-	Quercetin-3-O-robinobioside	Flavonoids	Flavonols	52525-35-6	A	4042400	4844400	5854600	7518600	5452100	9557700	9536600	12952000	15514000	23401000	21734000	20408000	13248000	13720000	13614000	--	--
mws0059	609.15	301	610.153	C27H30O16	[M-H]-	Quercetin-3-O-rutinoside (Rutin)	Flavonoids	Flavonols	153-18-4	A	816550	923320	1157600	1443600	1220100	1641800	2824800	3741900	4268500	4487500	4292900	4281100	2907400	2639700	2912400	C05625	ko00944,ko01100,ko01110
Zmxp003107	611.16	287.06	610.153	C27H30O16	[M+H]+	Luteolin-7,3'-di-O-glucoside	Flavonoids	Flavonoid	52187-80-1	B	484700	598320	653260	410530	389910	452290	293850	207200	433490	497410	317800	210960	376310	339470	335360	--	--
Lmjp002461	611.16	303.05	610.153	C27H30O16	[M+H]+	Quercetin-3-O-neohesperidoside	Flavonoids	Flavonols	117611-67-3	A	535120	609720	703440	946590	638980	1080600	911100	1363400	1390000	2457400	2420100	2374100	1566800	1390200	1493100	--	--
Hmpp002612	611.16	287.05	610.153	C27H30O16	[M+H]+	Luteolin-7-O-gentiobioside	Flavonoids	Flavonoid	-	B	513470	490680	550820	328190	332730	398470	209100	225970	385490	436250	234970	214000	400490	352350	377650	--	--
pmb0711	611.16	303.1	610.153	C27H30O16	[M+H]+	Quercetin-7-O-rutinoside	Flavonoids	Flavonols	147714-62-3	B	593970	591490	655620	983600	612830	1094400	1036100	1191700	1432900	2490700	2568800	2334600	1518200	1515900	1605900	--	--
pmb0665	611.16	465.1	610.153	C27H30O16	[M+H]+	Orientin-7-O-glucoside	Flavonoids	Flavonoid carbonoside	-	B	25328	25933	28824	38119	25145	42055	83515	111990	133420	87280	97407	99079	89889	85733	86782	--	--
Lmmp003091	611.16	303.05	610.153	C27H30O16	[M+H]+	Quercetin-3-O-(4''-O-glucosyl)rhamnoside	Flavonoids	Flavonols	59262-54-3	B	535230	616320	684170	846130	594320	1021700	1042400	1295800	1521600	2364900	2247200	2362900	1310500	1347700	1495100	C17563	--
Lmpp003662	611.14	303.05	611.14	C30H27O14+	[M]+	Delphinidin-3-O-(6''-O-p-coumaroyl)glucoside	Flavonoids	Anthocyanins	-	A	502400	550870	598610	780000	542930	922490	889230	986690	1231300	1970500	2166600	1955400	1244900	1324600	1240900	C16370	ko00942
pme1777	611.16	287.06	611.161	C27H31O16+	[M]+	Cyanidin-3,5-O-diglucoside (Cyanin)	Flavonoids	Anthocyanins	2611-67-8	A	49738000	81596000	76178000	80585000	61029000	66841000	9	9	9	9	9	9	37559000	37139000	38146000	C08639	ko00942
mws4134	611.14	306.08	612.152	C20H32N6O12S2	[M-H]-	Oxiglutatione	Amino acids and derivatives	Amino acids and derivatives	27025-41-8	A	583590	887050	1077100	981000	1009900	749450	813810	612700	734130	640780	735080	702350	815300	773810	942590	C00127	ko00480,ko01100,ko01240
Hmjp002999	625.18	317.06	624.162	C28H32O16	[M+H]+	Isorhamnetin-3-O-rutinoside (Narcissin)	Flavonoids	Flavonoid	604-80-8	B	8008600	7246700	7915400	11196000	9039200	13915000	13065000	15756000	19536000	31700000	26119000	26980000	16286000	18438000	21280000	--	--
Lmpp003815	625.16	317.07	625.155	C31H29O14+	[M]+	Petunidin-3-O-(6''-O-p-Coumaroyl)glucoside	Flavonoids	Anthocyanins	-	A	349060	370450	371110	504900	444500	648760	712390	697570	803510	1360700	1534000	1383600	861980	873620	938780	--	--
pmf0614	625.18	301.07	625.176	C28H33O16+	[M]+	Peonidin-3,5-O-diglucoside	Flavonoids	Anthocyanins	47851-83-2	A	545030	1643000	2115900	772060	887430	863850	2774100	2867700	3735000	2414700	3039300	2532600	1922600	2321800	2349300	--	--
Lmtp003677	627.16	303.04	626.148	C27H30O17	[M+H]+	Quercetin-3-O-sophoroside (Baimaside)	Flavonoids	Flavonols	18609-17-1	B	1443600	3282700	3504500	2232500	1827600	1993400	441590	413050	943550	871360	562360	519800	1272600	1432600	1417900	C12667	ko00944
pmb0645	627.19	465.2	626.185	C28H34O16	[M+H]+	Hesperetin-6-C-glucoside-7-O-glucoside	Flavonoids	Flavonoid carbonoside	-	B	509500	1158200	1008200	551890	615130	489490	76738	89430	92170	40728	44478	53706	278330	302200	244500	--	--
Cmhn001271	633.08	301	634.08	C27H22O18	[M-H]-	Gemin D	Tannins	Tannin	84744-46-7	B	92593	40940	55447	52766	31337	68489	5627.3	4605.5	1834.3	4906.3	4851.9	6173.9	24241	29187	39013	--	--
Lmfn001209	635.09	169.01	636.096	C27H24O18	[M-H]-	1,3,6-Tri-O-galloyl-D-glucose	Tannins	Tannin	18483-17-5	A	26384	15895	22365	27230	16737	24851	17914	20338	19143	12379	11982	18101	23584	24155	20537	C17458	--
Lmfn001337	635.09	169.01	636.096	C27H24O18	[M-H]-	1,2,3-Tri-O-galloyl-D-glucose	Tannins	Tannin	-	B	20873	19419	27024	25638	19902	34206	20249	15096	26436	16148	9962.8	26469	24939	19163	24647	--	--
Hmgp003086	639.19	331.08	638.184	C29H34O16	[M+H]+	Tricin-7-O-rutinoside*	Flavonoids	Flavonoid	-	A	831480	929790	1024400	1290800	1036800	1769700	2298900	2517000	2453900	3386300	3965800	3330000	2362600	2572600	2480700	--	--
Lmgp004959	639.19	331.08	638.185	C29H34O16	[M+H]+	Tricin-7-O-neohesperidoside*	Flavonoids	Flavonoid	53766-40-8	A	968600	1045600	1101400	1446100	1120700	1907100	2824300	3040500	2862300	3984600	4209700	4026400	2703900	2719400	2685400	--	--
Lmpp003958	639.17	331.08	639.171	C32H31O14+	[M]+	Malvidin-3-O-(6''-O-p-coumaroyl)glucoside	Flavonoids	Anthocyanins	-	A	713080	803290	814130	993430	873070	1505600	1978200	1983900	2139900	2907900	3078000	2875600	2040700	2189700	2047500	--	--
Lmmp002560	641.13	303.05	640.128	C27H28O18	[M+H]+	Quercetin-3-O-(2''-O-glucosyl)glucuronide	Flavonoids	Flavonols	-	B	128880	696960	830610	217630	217010	180560	244440	272680	403470	13603	15126	18744	227860	247820	292000	--	--
pmf0615	641.17	317.07	641.171	C28H33O17+	[M]+	Petunidin-3,5-di-O-glucoside	Flavonoids	Anthocyanins	25846-73-5	A	77065000	76486000	69856000	113080000	85266000	109230000	2579000	2705300	3788200	2487700	2300300	2813600	51965000	48484000	50734000	--	--
Zmxp004503	655.18	331.06	654.18	C29H34O17	[M+H]+	Tricin-5,7-O-diglucoside	Flavonoids	Flavonoid	-	B	1556800	1487700	1489100	2025200	1848600	2439600	2758500	2434900	4550500	4179700	3587400	2389600	2928700	2786000	3000000	--	--
pme1786	655.19	331.08	655.187	C29H35O17+	[M]+	Malvidin-3,5-di-O-glucoside (Malvin)	Flavonoids	Anthocyanins	-	A	8983600	7057800	6457700	12819000	10686000	14689000	9	9	9	9	9	9	5783300	6211800	6214500	C08718	--
pmb0719	659.2	331.08	658.19	C32H34O15	[M+H]+	Tricin-4'-O-(syringyl alcohol)ether-5-O-glucoside	Flavonoids	Flavonoid	-	B	3338.9	2842.7	4185.7	2689.5	3881.6	6411.3	8509.6	6806.4	7676.7	19207	17576	19907	7842.8	7024.6	8689.1	--	--
pmb0530	664.12	136.2	663.109	C21H27N7O14P2	[M+H]+	Nicotinic acid adenine dinucleotide	Nucleotides and derivatives	Nucleotides and derivatives	53-84-9	A	198230	291570	387890	336910	313540	301210	398510	405580	513230	297110	289290	247660	290570	333780	357760	C00003	ko00190,ko00730,ko00760,ko01100,ko01240
Lmqn000213	665.21	341.11	666.222	C24H42O21	[M-H]-	Stachyose	Others	Saccharides and Alcohols	470-55-3	B	5889.9	4867.3	4970.4	5206.7	7445.1	6709.4	7183	10774	9702.4	10973	7876.9	14907	6671.3	8827	4187.1	C01613	ko00052,ko01100
pmb0725	669.18	331.08	668.174	C33H32O15	[M+H]+	Tricin-7-O-(2''-feruloyl)glucoside	Flavonoids	Flavonoid	-	B	4787.6	8268.9	9526	7669.3	7361.2	14419	40008	44899	43845	23166	25276	26997	23960	25486	25515	--	--
Hmcp001579	671.18	347.07	670.175	C29H34O18	[M+H]+	Limocitrin-3-O-sophoroside	Flavonoids	Flavonoid	-	B	20026	46683	37144	24614	26439	26423	33803	30263	26517	15510	11118	15467	27822	30658	27567	--	--
Lmhp008513	677.37	261.22	676.367	C33H56O14	[M+H]+	2-α-Linolenoyl-glycerol-1,3-di-O-glucoside	Lipids	Glycerol ester	-	A	2821.4	1177.2	1052.6	1623.1	792.28	875.24	1792.6	1896.2	2663.3	1413.2	1565.1	1728.7	2454.4	2378.5	3780.9	--	--
Lmhp008744	677.37	261.22	676.367	C33H56O14	[M+H]+	1-α-Linolenoyl-glycerol-2,3-di-O-glucoside	Lipids	Glycerol ester	-	B	2855.5	1943	3431.9	733.52	948.64	520.49	3399.2	2616.8	2770.9	2358.8	1518	1839.4	1763.7	2033.8	2582.7	--	--
mws1421	679.2	453.4	678.189	C42H30O9	[M+H]+	α-Viniferin	Others	Others	62218-13-7	A	34094	26925	82077	206470	9502.1	2000.8	515260	363960	600310	410860	116290	286660	273800	268030	276870	--	--
Lmhp009190	679.39	263.24	678.383	C33H58O14	[M+H]+	2-Linoleoylglycerol-1,3-di-O-glucoside	Lipids	Glycerol ester	-	A	5674.5	2378.5	2261.1	3658.2	2579.4	3268.1	4799.1	4068.6	6315.2	7027.3	3255.7	3161.1	4292.8	3889.4	2827.4	--	--
Zmpn006890	679.2	585.16	680.205	C42H32O9	[M-H]-	Vaticanol A	Others	Stilbene	-	A	4527.9	14662	8875.7	2119.6	712.75	465.92	17057	22733	20238	12518	4476.8	8532.1	12376	11678	13868	--	--
HJN094	729.15	407.07	730.153	C37H30O16	[M-H]-	Galloylprocyanidin B4	Tannins	Proanthocyanidins	-	B	3267800	2844900	2926800	1703700	2226700	2133700	8466500	9405700	8609900	8393600	6065600	5146900	5963900	5686500	6096400	--	--
pme2651	742.1	620.1	743.075	C21H28N7O17P3	[M-H]-	NADP (Nicotinamide adenine dinucleotide phosphate)	Nucleotides and derivatives	Nucleotides and derivatives	53-59-8	B	113460	122000	119710	118980	119260	146960	106970	136090	184820	167880	118990	121250	107530	127580	116180	C00006	ko00195,ko00480,ko00760,ko01100,ko01240
pme2746	784.15	437	785.157	C27H33N9O15P2	[M-H]-	Riboflavin 5'-Adenosine Diphosphate	Nucleotides and derivatives	Nucleotides and derivatives	146-14-5	B	10829	21246	21351	17590	15844	29349	39831	42305	30069	27268	24307	30998	21687	23775	23709	C00016	ko00740,ko01100,ko01110,ko01240
pmn001647	865.2	713.2	866.206	C45H38O18	[M-H]-	Procyanidin C2	Tannins	Proanthocyanidins	37064-31-6	A	3057300	1568800	1041600	1400400	1243500	1569900	1067600	914240	1024500	887860	809960	784210	1435800	1563900	1417400	--	--
pmb2947	865.2	407.1	866.206	C45H38O18	[M-H]-	Catechin-catechin-catechin	Flavonoids	Flavanols	-	B	7656900	2831300	2773600	2955700	2933600	3362300	3313800	3015000	3194000	2670700	2542700	2152500	3184000	4099100	4405900	--	--
pmn001646	865.2	577.1	866.206	C45H38O18	[M-H]-	Procyanidin C1	Tannins	Proanthocyanidins	37064-30-5	A	4500900	1855300	1356900	1856200	1817600	2102600	1210900	1241000	1256700	1180700	961030	976280	1851600	1996300	2162200	C17624	--
Zmpn006099	905.27	811.22	906.268	C56H42O12	[M-H]-	Neoisohopeaphenol A	Others	Stilbene	-	B	7802.1	15917	12288	3151.1	1129.7	1310.6	23942	27860	31516	18560	5877.1	10382	20069	17306	16306	--	--
Zmpn006252	905.27	811.22	906.268	C56H42O12	[M-H]-	Neohopeaphenol A	Others	Stilbene	-	A	5911.1	18825	16566	3428.6	2077.2	1110.2	25995	34548	29467	20831	7787.7	11579	19216	18314	19080	--	--
HJAP144	1019.22	731.16	1018.22	C52H42O22	[M+H]+	Galloylprocyanidin C2	Tannins	Proanthocyanidins	-	A	25527	18074	15141	16306	8806.6	11673	23537	38063	39535	36052	21737	15079	29155	23090	30879	--	--
