# Supplementary material for: Widely Targeted Metabolomics Profiling Reveals the Effect of Powdery Mildew on Wine Grape Varieties with Different Levels of Tolerance to the Disease
Source: Foods. 2022 Aug 15;11(16):2461. doi: 10.3390/foods11162461 (PMC9407376; doi:10.3390/foods11162461)
Supplement: Supplementary file 1 [file foods-11-02461-s001.zip › Table S2.xls]

## Sheet: Table S2
Table S2. Fifty-seven key differential metabolites
Class	Compounds	GP6-He_vs_GP6-In	Mar-He_vs_Mar-In	GP6-He_vs_GP6-In-Fold_Change	Mar-He_vs_Mar-In-Fold_Change	cpd_ID	kegg_map
Phenolic acids	Syringaldehyde; 4-Hydroxy-3,5-Dimethoxybenzaldehyde	up	up	3.06	3.77	--	--
	Sinapinaldehyde	up	up	4.09	4.51	C05610	ko00940,ko01100,ko01110
	Salicylic acid-2-O-glucoside	up	up	2.49	3.61	--	--
	Salicylic acid	up	up	2.48	2.8	C00805	ko00360,ko01100,ko01110,ko04075
	Protocatechuic acid-4-O-glucoside*	up	up	2.11	2.51	--	--
	Protocatechualdehyde*	up	up	3.26	2.3	C16700	ko00950
	O-p-Coumaroyl-O-salicyloyl quinic acid	up	up	3.73	4.88	--	--
	Neochlorogenic acid (5-O-Caffeoylquinic acid)*	up	up	2.69	2.25	C17147	--
	Koaburaside	up	up	3.34	11.93	--	--
	Arbutin	up	up	4.89	5.91	C06186	ko00010
	4-Hydroxybenzoic acid	up	up	2.8	2.7	C00156	ko00130,ko00790,ko01100,ko01110,ko01240
	4-Hydroxybenzaldehyde	up	up	3.28	2.3	C00633	ko01100
	3-Hydroxy-5-Methylphenol-1-O-Glucoside	up	up	3.85	2.4	--	--
	3,4'-Dihydroxy-3',5'-dimethoxypropiophenone	up	up	10.99	13.45	--	--
	3,4,5-Trimethoxyphenyl-1-O-Glucoside	up	up	3.06	2.52	--	--
	2,5-Dihydroxybenzaldehyde*	up	up	2.8	2.52	C05585	ko00350,ko01100
	1-O-Gentisoyl-D-glucoside*	up	up	2.05	2.61	--	--
	1-Caffeoylquinic acid	up	up	2.27	2.24	--	--
Flavonoids	Naringenin-7-O-Rutinoside(Narirutin)*	up	up	3.07	2.33	C09793	--
	Naringenin (5,7,4'-Trihydroxyflavanone)*	up	up	3.52	8.7	C00509	ko00941,ko00943,ko01100,ko01110
	Luteolin-7-O-glucuronide	up	up	2.29	17.16	C03515	ko00944
	Kaempferol-3-O-glucuronide	up	up	2.28	18.59	--	--
	Kaempferol-3-O-glucoside (Astragalin)	up	up	2.53	3.7	C12249	ko00944,ko01110
	Hispidulin (5,7,4'-Trihydroxy-6-methoxyflavone)	up	up	2.94	5.71	C10058	--
	Eriodictyol-7-O-glucoside	up	up	2.69	3.96	--	--
	Eriodictyol (5,7,3',4'-Tetrahydroxyflavanone)	up	up	3.14	3.32	C05631	ko00941,ko01100,ko01110
	Diosmetin (5,7,3'-Trihydroxy-4'-methoxyflavone)	up	up	3.03	5.88	C10038	--
	Dihydrokaempferol (Aromadendrin)	up	up	2.68	3.06	C00974	ko00941,ko01100,ko01110
Terpenoids	Ursonic acid	up	up	2.38	4.74	--	--
	Urs-12(13)-en-3-one-28-oic acid	up	up	2.32	3.8	--	--
	Sanguisorbigenin	up	up	2.75	5	--	--
	Oleanonic acid	up	up	2.16	3.75	--	--
	Corosolic Acid Methyl Ester	up	up	2.2	2.43	--	--
	Ceanothic acid	up	up	4.08	6.29	--	--
	Annurcoic acid	up	up	2.66	3.71	--	--
	3β-Hydroxytaraxastan-28,20β-olide	up	up	2.42	2.65	--	--
	3β,19α-Dihydroxyolean-12-en-28-oic acid	up	up	2.72	3.01	--	--
	2α,3α-Dihydroxyurs-12,18-dien-28-oic acid	up	up	2.03	2.22	--	--
	27,28-Dicarboxyl ursolic acid	up	up	2.99	4.15	--	--
	1β,2α,3α-Trihydroxy-19-oxo-18,19-seco-urs-11,13(18)-dien-28-oic acid	up	up	2.71	3.2	--	--
Stilbene	Vaticanol A	up	up	8.51	2.35	--	--
	Tetrahydroxy-stilbene-O-glucoside	up	up	4.88	4.9	--	--
	Resveratrol	up	up	9.93	2.44	C03582	ko00945,ko01110
	Pterostilbene	up	up	14.32	2.73	C10287	ko00945
	Piceid	up	up	6.03	5.16	C10275	--
	Piceatannol	up	up	10.16	2.54	C05901	ko00945,ko01110
	Neoisohopeaphenol A	up	up	6.44	2.39	--	--
	Neohopeaphenol A	up	up	6.24	2.24	--	--
	3,4′-Dihydroxy-5-methoxystilbene	up	up	7.6	3.27	--	--
	2,3,5,4'-Tetrahydroxystilbene-2-O-glucoside	up	up	2.76	3.11	--	--
Lipids	LysoPG 16:1	up	up	2.37	6.26	--	--
	2-α-Linolenoyl-glycerol-1-O-glucoside	up	up	2.52	3.06	--	--
Nucleotides and derivatives	9-(Arabinosyl)hypoxanthine	up	up	4.67	4.24	--	--
Quinones	2,6-Dimethoxy-1,4-benzoquinone	up	up	3.1	2.75	C10331	--
Lignans and Coumarins	Syringaresinol	up	up	7.41	8.52	C10889	--
Others	Benzyl β-primeveroside	up	up	2.4	2.25	--	--
	7-O-Ganoderic Acid Z	up	up	2.47	3.34	--	--
