# Supplementary material for: Widely Targeted Metabolomics Profiling Reveals the Effect of Powdery Mildew on Wine Grape Varieties with Different Levels of Tolerance to the Disease
Source: Foods. 2022 Aug 15;11(16):2461. doi: 10.3390/foods11162461 (PMC9407376; doi:10.3390/foods11162461)
Supplement: Supplementary file 1 [file foods-11-02461-s001.zip › Table S3.xls]

## Sheet: Table S3
Table S3. Comparison of anthocyanins in the four treatment groups
GP6-He_vs_GP6-In
Index	Formula	Compounds	Class I	Class II	CAS	Level	GP6-He-A	GP6-He-B	GP6-He-C	GP6-In-A	GP6-In-B	GP6-In-C	VIP	Fold_Change	Log2FC	Type
Smlp002532	C20H19O10+	Cyanidin-3-O-arabinoside	Flavonoids	Anthocyanins	27214-72-8	A	1754000	1287200	1448600	1924000	3731300	3170200	1.56003	1.96568	0.975027	insig
Smlp002877	C21H21O10+	Peonidin-3-O-arabinoside	Flavonoids	Anthocyanins	-	A	1868000	1788000	1858500	1585300	2885600	2557800	0.924659	1.27459	0.350028	insig
pme3392	C21H21O10+	Pelargonidin-3-O-glucoside	Flavonoids	Anthocyanins	47684-27-5	A	2406600	2321700	2096300	2167200	5027700	5171200	1.25804	1.81199	0.857574	insig
Smlp001915	C20H19O11+	Delphinidin-3-O-arabinoside	Flavonoids	Anthocyanins	-	A	2731500	1927500	2614600	2286100	2882000	2781800	0.635329	1.09298	0.128267	insig
pmf0027	C21H21O11+	Cyanidin-3-O-galactoside*	Flavonoids	Anthocyanins	142506-26-1	A	6685200	6282300	5551700	5486200	14661000	14681000	1.17999	1.88065	0.911234	insig
pmb0550	C21H21O11+	Cyanidin-3-O-glucoside (Kuromanin)*	Flavonoids	Anthocyanins	47705-70-4	A	6997900	6529400	6222400	5871000	14654000	15955000	1.17994	1.84712	0.885275	insig
pmf0203	C22H23O11+	Peonidin-3-O-glucoside	Flavonoids	Anthocyanins	68795-37-9	A	9805700	10230000	10333000	7505900	14881000	17015000	0.67547	1.29745	0.37568	insig
pme1398	C21H21O12+	Delphinidin-3-O-glucoside (Mirtillin)	Flavonoids	Anthocyanins	50986-17-9	A	17001000	12333000	15129000	9828700	16630000	17851000	0.142529	0.996552	-0.00498273	insig
pme3391	C22H23O12+	Petunidin-3-O-glucoside	Flavonoids	Anthocyanins	6988-81-4	A	7428000	6585600	7309900	4699700	5851900	6613600	1.38796	0.80499	-0.312958	insig
Lmpp003059	C23H23O12+	Cyanidin-3-O-(6''-O-acetyl)glucoside	Flavonoids	Anthocyanins	-	A	11501000	9044500	11708000	11249000	24574000	20301000	1.33554	1.74009	0.799162	insig
Smpp002603	C24H25O12+	Peonidin-3-O-(6''-O-Acetyl)glucoside	Flavonoids	Anthocyanins	-	A	12710000	10153000	12656000	9726700	18937000	20847000	0.913777	1.39392	0.479149	insig
Smpp002257	C23H23O13+	Delphinidin-3-O-(6''-O-acetyl)glucoside	Flavonoids	Anthocyanins	-	A	12131000	7844600	9893000	7195500	9886800	9714400	0.575978	0.897153	-0.156574	insig
Smpp002418	C24H25O13+	Petunidin-3-O-(6''-O-Acetyl)glucoside	Flavonoids	Anthocyanins	-	A	5766700	4251700	6556400	3878900	4572500	4877700	1.1136	0.804179	-0.314412	insig
Smpp002618	C25H27O13+	Malvidin-3-O-(6''-O-acetyl)glucoside	Flavonoids	Anthocyanins	-	A	344270	242410	427970	190410	298920	310580	0.889138	0.788361	-0.343073	insig
Lmpp003662	C30H27O14+	Delphinidin-3-O-(6''-O-p-coumaroyl)glucoside	Flavonoids	Anthocyanins	-	A	780000	542930	922490	502400	550870	598610	1.25638	0.735666	-0.442876	insig
pme1777	C27H31O16+	Cyanidin-3,5-O-diglucoside (Cyanin)	Flavonoids	Anthocyanins	2611-67-8	A	80585000	61029000	66841000	49738000	81596000	76178000	0.121811	0.995476	-0.00654121	insig
Lmpp003815	C31H29O14+	Petunidin-3-O-(6''-O-p-Coumaroyl)glucoside	Flavonoids	Anthocyanins	-	A	504900	444500	648760	349060	370450	371110	1.62983	0.682422	-0.551263	insig
pmf0614	C28H33O16+	Peonidin-3,5-O-diglucoside	Flavonoids	Anthocyanins	47851-83-2	A	772060	887430	863850	545030	1643000	2115900	0.771584	1.70565	0.77032	insig
Lmpp003958	C32H31O14+	Malvidin-3-O-(6''-O-p-coumaroyl)glucoside	Flavonoids	Anthocyanins	-	A	993430	873070	1505600	713080	803290	814130	1.36764	0.691112	-0.533008	insig
pmf0615	C28H33O17+	Petunidin-3,5-di-O-glucoside	Flavonoids	Anthocyanins	25846-73-5	A	113080000	85266000	109230000	77065000	76486000	69856000	1.61768	0.726347	-0.461269	insig
pme1786	C29H35O17+	Malvidin-3,5-di-O-glucoside (Malvin)	Flavonoids	Anthocyanins	-	A	12819000	10686000	14689000	8983600	7057800	6457700	1.68398	0.589074	-0.763479	insig
Mar-He_vs_Mar-In
Index	Formula	Compounds	Class I	Class II	CAS	Level	Mar-He-A	Mar-He-B	Mar-He-C	Mar-In-A	Mar-In-B	Mar-In-C	VIP	Fold_Change	Log2FC	Type
Smlp002532	C20H19O10+	Cyanidin-3-O-arabinoside	Flavonoids	Anthocyanins	27214-72-8	A	1521100	1423500	1798500	1286700	1630200	1808400	0.0470788	0.996247	-0.00542436	insig
Smlp002877	C21H21O10+	Peonidin-3-O-arabinoside	Flavonoids	Anthocyanins	-	A	4320100	4065100	4412300	2922100	4263400	3532200	0.886711	0.837484	-0.255867	insig
pme3392	C21H21O10+	Pelargonidin-3-O-glucoside	Flavonoids	Anthocyanins	47684-27-5	A	8007300	7522600	6426100	4416200	6188000	6151400	1.00988	0.763144	-0.389972	insig
Smlp001915	C20H19O11+	Delphinidin-3-O-arabinoside	Flavonoids	Anthocyanins	-	A	4350800	4186600	4149400	2998500	3215200	4257500	0.938876	0.825362	-0.276901	insig
pmf0027	C21H21O11+	Cyanidin-3-O-galactoside*	Flavonoids	Anthocyanins	142506-26-1	A	9018100	8216500	9333500	4677700	8140200	7280400	0.907029	0.756482	-0.402622	insig
pmb0550	C21H21O11+	Cyanidin-3-O-glucoside (Kuromanin)*	Flavonoids	Anthocyanins	47705-70-4	A	9428400	8570200	10344000	5207000	8494100	7983000	0.906452	0.765071	-0.386335	insig
pmf0203	C22H23O11+	Peonidin-3-O-glucoside	Flavonoids	Anthocyanins	68795-37-9	A	17031000	16790000	16931000	9364300	13781000	12189000	1.17182	0.696215	-0.522395	insig
pme1398	C21H21O12+	Delphinidin-3-O-glucoside (Mirtillin)	Flavonoids	Anthocyanins	50986-17-9	A	25899000	24796000	24450000	12776000	16481000	19434000	1.20089	0.647961	-0.626022	insig
pme3391	C22H23O12+	Petunidin-3-O-glucoside	Flavonoids	Anthocyanins	6988-81-4	A	12880000	12210000	13351000	7223100	8988500	10776000	1.149	0.702052	-0.510349	insig
Lmpp003059	C23H23O12+	Cyanidin-3-O-(6''-O-acetyl)glucoside	Flavonoids	Anthocyanins	-	A	148280000	127920000	134850000	87157000	125580000	121500000	0.908143	0.81313	-0.298442	insig
Smpp002603	C24H25O12+	Peonidin-3-O-(6''-O-Acetyl)glucoside	Flavonoids	Anthocyanins	-	A	145380000	137410000	138880000	110460000	134840000	115860000	1.07876	0.856499	-0.223476	insig
Smpp002257	C23H23O13+	Delphinidin-3-O-(6''-O-acetyl)glucoside	Flavonoids	Anthocyanins	-	A	152850000	131180000	133380000	110200000	126690000	125000000	1.01282	0.866989	-0.205914	insig
Smpp002418	C24H25O13+	Petunidin-3-O-(6''-O-Acetyl)glucoside	Flavonoids	Anthocyanins	-	A	100220000	111260000	107920000	63991000	63795000	79318000	1.28536	0.648416	-0.625009	insig
Smpp002618	C25H27O13+	Malvidin-3-O-(6''-O-acetyl)glucoside	Flavonoids	Anthocyanins	-	A	5495300	5810200	5548000	4836100	4801100	5279700	1.18626	0.885092	-0.1761	insig
Lmpp003662	C30H27O14+	Delphinidin-3-O-(6''-O-p-coumaroyl)glucoside	Flavonoids	Anthocyanins	-	A	1970500	2166600	1955400	889230	986690	1231300	1.3109	0.510007	-0.97141	insig
Lmpp003815	C31H29O14+	Petunidin-3-O-(6''-O-p-Coumaroyl)glucoside	Flavonoids	Anthocyanins	-	A	1360700	1534000	1383600	712390	697570	803510	1.34616	0.517371	-0.950728	insig
pmf0614	C28H33O16+	Peonidin-3,5-O-diglucoside	Flavonoids	Anthocyanins	47851-83-2	A	2414700	3039300	2532600	2774100	2867700	3735000	0.758553	1.17407	0.231514	insig
Lmpp003958	C32H31O14+	Malvidin-3-O-(6''-O-p-coumaroyl)glucoside	Flavonoids	Anthocyanins	-	A	2907900	3078000	2875600	1978200	1983900	2139900	1.34615	0.688597	-0.538269	insig
pmf0615	C28H33O17+	Petunidin-3,5-di-O-glucoside	Flavonoids	Anthocyanins	25846-73-5	A	2487700	2300300	2813600	2579000	2705300	3788200	0.718819	1.1935	0.255197	insig
Mar-He_vs_GP6-He
Index	Formula	Compounds	Class I	Class II	CAS	Level	Mar-He-A	Mar-He-B	Mar-He-C	GP6-He-A	GP6-He-B	GP6-He-C	VIP	Fold_Change	Log2FC	Type
Smlp002532	C20H19O10+	Cyanidin-3-O-arabinoside	Flavonoids	Anthocyanins	27214-72-8	A	1521100	1423500	1798500	1754000	1287200	1448600	0.313505	0.946596	-0.0791791	insig
Smlp002877	C21H21O10+	Peonidin-3-O-arabinoside	Flavonoids	Anthocyanins	-	A	4320100	4065100	4412300	1868000	1788000	1858500	1.26447	0.430904	-1.21456	down
pme3392	C21H21O10+	Pelargonidin-3-O-glucoside	Flavonoids	Anthocyanins	47684-27-5	A	8007300	7522600	6426100	2406600	2321700	2096300	1.25619	0.310831	-1.6858	down
Smlp001915	C20H19O11+	Delphinidin-3-O-arabinoside	Flavonoids	Anthocyanins	-	A	4350800	4186600	4149400	2731500	1927500	2614600	1.18177	0.57332	-0.802587	insig
pmf0027	C21H21O11+	Cyanidin-3-O-galactoside*	Flavonoids	Anthocyanins	142506-26-1	A	9018100	8216500	9333500	6685200	6282300	5551700	1.18838	0.697046	-0.520673	insig
pmb0550	C21H21O11+	Cyanidin-3-O-glucoside (Kuromanin)*	Flavonoids	Anthocyanins	47705-70-4	A	9428400	8570200	10344000	6997900	6529400	6222400	1.19268	0.69682	-0.521141	insig
pmf0203	C22H23O11+	Peonidin-3-O-glucoside	Flavonoids	Anthocyanins	68795-37-9	A	17031000	16790000	16931000	9805700	10230000	10333000	1.26477	0.598374	-0.74088	insig
pme1398	C21H21O12+	Delphinidin-3-O-glucoside (Mirtillin)	Flavonoids	Anthocyanins	50986-17-9	A	25899000	24796000	24450000	17001000	12333000	15129000	1.19386	0.591696	-0.757072	insig
pme3391	C22H23O12+	Petunidin-3-O-glucoside	Flavonoids	Anthocyanins	6988-81-4	A	12880000	12210000	13351000	7428000	6585600	7309900	1.25249	0.554707	-0.850202	insig
Lmpp003059	C23H23O12+	Cyanidin-3-O-(6''-O-acetyl)glucoside	Flavonoids	Anthocyanins	-	A	148280000	127920000	134850000	11501000	9044500	11708000	1.26407	0.0784661	-3.67179	down
Smpp002603	C24H25O12+	Peonidin-3-O-(6''-O-Acetyl)glucoside	Flavonoids	Anthocyanins	-	A	145380000	137410000	138880000	12710000	10153000	12656000	1.26517	0.0842341	-3.56945	down
Smpp002257	C23H23O13+	Delphinidin-3-O-(6''-O-acetyl)glucoside	Flavonoids	Anthocyanins	-	A	152850000	131180000	133380000	12131000	7844600	9893000	1.26096	0.071557	-3.80476	down
Smpp002418	C24H25O13+	Petunidin-3-O-(6''-O-Acetyl)glucoside	Flavonoids	Anthocyanins	-	A	100220000	111260000	107920000	5766700	4251700	6556400	1.26282	0.0518936	-4.2683	down
Smpp002618	C25H27O13+	Malvidin-3-O-(6''-O-acetyl)glucoside	Flavonoids	Anthocyanins	-	A	5495300	5810200	5548000	344270	242410	427970	1.25923	0.0602041	-4.05399	down
Lmpp003662	C30H27O14+	Delphinidin-3-O-(6''-O-p-coumaroyl)glucoside	Flavonoids	Anthocyanins	-	A	1970500	2166600	1955400	780000	542930	922490	1.21069	0.368555	-1.44005	down
pme1777	C27H31O16+	Cyanidin-3,5-O-diglucoside (Cyanin)	Flavonoids	Anthocyanins	2611-67-8	A	9	9	9	80585000	61029000	66841000	1.26736	7.72056e+06	22.8803	up
Lmpp003815	C31H29O14+	Petunidin-3-O-(6''-O-p-Coumaroyl)glucoside	Flavonoids	Anthocyanins	-	A	1360700	1534000	1383600	504900	444500	648760	1.23473	0.37355	-1.42063	down
pmf0614	C28H33O16+	Peonidin-3,5-O-diglucoside	Flavonoids	Anthocyanins	47851-83-2	A	2414700	3039300	2532600	772060	887430	863850	1.25518	0.315947	-1.66225	down
Lmpp003958	C32H31O14+	Malvidin-3-O-(6''-O-p-coumaroyl)glucoside	Flavonoids	Anthocyanins	-	A	2907900	3078000	2875600	993430	873070	1505600	1.20345	0.380534	-1.3939	down
pmf0615	C28H33O17+	Petunidin-3,5-di-O-glucoside	Flavonoids	Anthocyanins	25846-73-5	A	2487700	2300300	2813600	113080000	85266000	109230000	1.26528	40.462	5.3385	up
pme1786	C29H35O17+	Malvidin-3,5-di-O-glucoside (Malvin)	Flavonoids	Anthocyanins	-	A	9	9	9	12819000	10686000	14689000	1.26728	1.41459e+06	20.432	up
Mar-In_vs_GP6-In
Index	Formula	Compounds	Class I	Class II	CAS	Level	Mar-In-A	Mar-In-B	Mar-In-C	GP6-In-A	GP6-In-B	GP6-In-C	VIP	Fold_Change	Log2FC	Type
Smlp002532	C20H19O10+	Cyanidin-3-O-arabinoside	Flavonoids	Anthocyanins	27214-72-8	A	1286700	1630200	1808400	1924000	3731300	3170200	1.11205	1.86771	0.901272	insig
Smlp002877	C21H21O10+	Peonidin-3-O-arabinoside	Flavonoids	Anthocyanins	-	A	2922100	4263400	3532200	1585300	2885600	2557800	0.976547	0.655803	-0.608666	insig
pme3392	C21H21O10+	Pelargonidin-3-O-glucoside	Flavonoids	Anthocyanins	47684-27-5	A	4416200	6188000	6151400	2167200	5027700	5171200	0.695796	0.738028	-0.438253	insig
Smlp001915	C20H19O11+	Delphinidin-3-O-arabinoside	Flavonoids	Anthocyanins	-	A	2998500	3215200	4257500	2286100	2882000	2781800	0.991403	0.759216	-0.397418	insig
pmf0027	C21H21O11+	Cyanidin-3-O-galactoside*	Flavonoids	Anthocyanins	142506-26-1	A	4677700	8140200	7280400	5486200	14661000	14681000	0.763707	1.73289	0.793182	insig
pmb0550	C21H21O11+	Cyanidin-3-O-glucoside (Kuromanin)*	Flavonoids	Anthocyanins	47705-70-4	A	5207000	8494100	7983000	5871000	14654000	15955000	0.746879	1.68234	0.750468	insig
pmf0203	C22H23O11+	Peonidin-3-O-glucoside	Flavonoids	Anthocyanins	68795-37-9	A	9364300	13781000	12189000	7505900	14881000	17015000	0.1617	1.11512	0.157196	insig
pme1398	C21H21O12+	Delphinidin-3-O-glucoside (Mirtillin)	Flavonoids	Anthocyanins	50986-17-9	A	12776000	16481000	19434000	9828700	16630000	17851000	0.332138	0.910018	-0.136033	insig
pme3391	C22H23O12+	Petunidin-3-O-glucoside	Flavonoids	Anthocyanins	6988-81-4	A	7223100	8988500	10776000	4699700	5851900	6613600	1.14029	0.63604	-0.65281	insig
Lmpp003059	C23H23O12+	Cyanidin-3-O-(6''-O-acetyl)glucoside	Flavonoids	Anthocyanins	-	A	87157000	125580000	121500000	11249000	24574000	20301000	1.31741	0.167917	-2.57418	down
Smpp002603	C24H25O12+	Peonidin-3-O-(6''-O-Acetyl)glucoside	Flavonoids	Anthocyanins	-	A	110460000	134840000	115860000	9726700	18937000	20847000	1.33591	0.137088	-2.86683	down
Smpp002257	C23H23O13+	Delphinidin-3-O-(6''-O-acetyl)glucoside	Flavonoids	Anthocyanins	-	A	110200000	126690000	125000000	7195500	9886800	9714400	1.37031	0.0740465	-3.75542	down
Smpp002418	C24H25O13+	Petunidin-3-O-(6''-O-Acetyl)glucoside	Flavonoids	Anthocyanins	-	A	63991000	63795000	79318000	3878900	4572500	4877700	1.37353	0.0643595	-3.9577	down
Smpp002618	C25H27O13+	Malvidin-3-O-(6''-O-acetyl)glucoside	Flavonoids	Anthocyanins	-	A	4836100	4801100	5279700	190410	298920	310580	1.3681	0.0536244	-4.22097	down
Lmpp003662	C30H27O14+	Delphinidin-3-O-(6''-O-p-coumaroyl)glucoside	Flavonoids	Anthocyanins	-	A	889230	986690	1231300	502400	550870	598610	1.30344	0.531626	-0.911516	insig
pme1777	C27H31O16+	Cyanidin-3,5-O-diglucoside (Cyanin)	Flavonoids	Anthocyanins	2611-67-8	A	9	9	9	49738000	81596000	76178000	1.37642	7.68563e+06	22.8737	up
Lmpp003815	C31H29O14+	Petunidin-3-O-(6''-O-p-Coumaroyl)glucoside	Flavonoids	Anthocyanins	-	A	712390	697570	803510	349060	370450	371110	1.36475	0.49272	-1.02116	down
pmf0614	C28H33O16+	Peonidin-3,5-O-diglucoside	Flavonoids	Anthocyanins	47851-83-2	A	2774100	2867700	3735000	545030	1643000	2115900	1.00838	0.458998	-1.12344	down
Lmpp003958	C32H31O14+	Malvidin-3-O-(6''-O-p-coumaroyl)glucoside	Flavonoids	Anthocyanins	-	A	1978200	1983900	2139900	713080	803290	814130	1.36942	0.381924	-1.38864	down
pmf0615	C28H33O17+	Petunidin-3,5-di-O-glucoside	Flavonoids	Anthocyanins	25846-73-5	A	2579000	2705300	3788200	77065000	76486000	69856000	1.37225	24.6246	4.62203	up
pme1786	C29H35O17+	Malvidin-3,5-di-O-glucoside (Malvin)	Flavonoids	Anthocyanins	-	A	9	9	9	8983600	7057800	6457700	1.37634	833300	19.6685	up
